# Supplementary material for: Clinical connectivity map for drug repurposing: using laboratory results to bridge drugs and diseases
Source: BMC Med Inform Decis Mak. 2021 Sep 24;21(Suppl 8):263. doi: 10.1186/s12911-021-01617-4 (PMC8461864; doi:10.1186/s12911-021-01617-4)
Supplement: Supplementary file 1 — Additional file 1: Table S2. Clinical Disease Sign Vector. This table presents 6 kinds of disease conditions involved in our experiment and their influences on the 35 kinds of laboratory results [file 12911_2021_1617_MOESM1_ESM.xlsx]

## Sheet: 工作表 1 - DiseaseVector
DiseaseVector
Disease Name	ALBUMIN(SERUM)	ALP	ALT	AST	BASOPHILS	BASOPHILS/100 LEUKOCYTES	BILIRUBIN	CALCIUM	CHLORIDE	CHOLESTEROL	EOSINOPHILS	EOSINOPHILS/100 LEUKOCYTES	ERYTHROCYTE DISTRIBUTION WIDTH	ERYTHROCYTES	GLOBULIN	GLUCOSE SERUM	GLYCOHEMOGLOBIN	HDL	HEMATOCRIT	HEMOGLOBIN	LDL	LEUKOCYTES	LYMPHOCYTES	LYMPHOCYTES/100 LEUKOCYTES	MONOCYTES	MONOCYTES/100 LEUKOCYTES	NEUTROPHILS	NEUTROPHILS/100 LEUKOCYTES	PLATELETS	POTASSIUM	PROTEIN	SODIUM	TRIGLYCERIDES	TSH	UREA NITROGEN
Asthma	↓	↑	↓	↓	↑	↑	↓	-	-	↓	↑	↑	↑	-	↓	↓	-	-	↓	↓	↓	↑	↑	-	-	↓	-	↓	↑	-	↓	↓	↓	-	↓
Coronary Heart Disease	↓	↑	-	↑	-	-	↑	-	↓	↑	↑	↑	↑	↓	-	↑	↑	↓	↓	↓	↑	↑	↓	↓	↑	↑	↑	↑	↓	↑	↓	↑	↑	↑	↑
Congestive Heart Failure	↓	↑	↓	-	↑	-	↑	↓	↓	↑	↑	↑	↑	↓	↑	↑	↑	↓	↓	↓	↑	↑	↓	↓	↑	↑	↑	↑	↓	↑	↓	-	↑	↑	↑
Diabete	↓	↓	↑	-	↑	↑	↓	↓	↓	↑	↑	-	↑	↓	↑	↑	↑	↓	-	↑	↑	↑	↓	↓	-	↓	↑	↑	↓	↑	↓	↓	↑	↑	↑
Heart Attack	↓	↑	↓	↑	↑	↑	↑	-	↓	↑	↑	↑	↑	↓	-	↑	↑	↓	↓	-	↑	↑	↓	↓	↑	↑	↑	↑	↓	↑	↓	↑	↑	↑	↑
Stroke	↓	↑	↓	-	-	-	-	-	↓	↑	↑	↑	↑	↓	↑	↑	↑	↓	↓	↓	↑	↑	↓	↓	↑	↑	↑	↑	↓	↑	↓	↑	↑	-	↑
