# Supplementary material for: Clinical connectivity map for drug repurposing: using laboratory results to bridge drugs and diseases
Source: BMC Med Inform Decis Mak. 2021 Sep 24;21(Suppl 8):263. doi: 10.1186/s12911-021-01617-4 (PMC8461864; doi:10.1186/s12911-021-01617-4)
Supplement: Supplementary file 2 — Additional file 2: Table S3. Clinical Drug Effect Vector. This table presents 392 kinds of existing drugs or drug combinations involved in our experiment and their influences on the 35 kinds of laboratory results [file 12911_2021_1617_MOESM2_ESM.xlsx]

## Sheet: 工作表 1 - DrugVector
DrugVector
Generic Name	ALBUMIN(SERUM)	ALP	ALT	AST	BASOPHILS	BASOPHILS/100 LEUKOCYTES	BILIRUBIN	CALCIUM	CHLORIDE	CHOLESTEROL	EOSINOPHILS	EOSINOPHILS/100 LEUKOCYTES	ERYTHROCYTES	ERYTHROCYTE DISTRIBUTION WIDTH	GLOBULIN	GLUCOSE SERUM	GLYCOHEMOGLOBIN	HDL	HEMATOCRIT	HEMOGLOBIN	LDL	LEUKOCYTES	LYMPHOCYTES	LYMPHOCYTES/100 LEUKOCYTES	MONOCYTES	MONOCYTES/100 LEUKOCYTES	NEUTROPHILS	NEUTROPHILS/100 LEUKOCYTES	PLATELETS	POTASSIUM	PROTEIN	SODIUM	TRIGLYCERIDES	TSH	UREA NITROGEN
APAP/Dichloralphenazone/Isometheptene Mucate	-	-	-	-	-	-	-	-	-	-	-	-	-	-	-	-	-	-	-	-	-	-	-	-	-	-	-	-	-	-	-	-	-	-	-
Acetaminophen/Butalbital/Caffeine	-	-	-	-	-	-	-	-	-	-	-	-	-	-	-	-	-	-	-	-	-	-	-	-	-	-	-	-	-	-	-	-	↑	-	-
Acetaminophen/Codeine Phosphate	-	-	-	↓	-	-	-	-	-	↑	-	-	-	-	-	-	-	-	-	-	↑	-	-	-	-	-	-	-	↑	-	-	-	-	-	-
Acetaminophen/Hydrocodone Bitartrate	-	↑	-	-	-	-	-	-	-	-	-	-	-	-	-	↑	-	-	-	-	-	-	-	-	-	-	-	-	-	-	-	-	↑	↑	-
Acetaminophen/Oxycodone Hydrochloride	-	↑	-	-	-	-	-	↑	-	-	-	-	-	-	-	-	-	-	-	-	-	-	-	-	-	-	-	-	↑	-	-	-	-	-	-
Acetaminophen/Propoxyphene Napsylate	-	-	-	↓	-	-	-	-	-	↑	-	-	-	-	-	-	-	-	-	-	↑	-	-	-	-	-	-	-	-	-	-	-	↑	-	-
Acetaminophen/Tramadol Hydrochloride	-	-	-	-	-	-	-	-	-	-	-	-	-	-	-	-	-	-	-	-	-	-	-	-	-	-	-	-	-	-	-	-	-	-	-
Acyclovir	-	-	↑	-	-	-	-	-	-	-	-	-	-	-	-	-	-	-	-	-	-	-	-	-	-	-	-	-	-	-	-	-	-	-	-
Albuterol	-	-	-	-	-	-	-	-	-	↑	-	-	-	-	-	-	-	-	-	-	↑	-	-	-	-	-	-	-	-	-	-	-	↑	-	-
Albuterol Sulfate	-	-	-	-	-	-	-	-	-	-	-	-	-	-	-	-	-	-	-	-	-	-	-	-	-	-	-	-	↓	-	-	-	↓	-	-
Albuterol Sulfate/Ipratropium Bromide	-	-	-	-	-	-	-	-	-	-	-	-	-	-	-	-	-	-	-	-	-	-	-	-	-	-	-	-	-	-	-	-	-	-	-
Alendronate Sodium	-	↓	-	-	-	-	-	-	-	-	-	-	-	-	-	-	-	↑	-	-	-	-	-	-	-	-	-	-	-	-	-	-	-	-	-
Alendronate Sodium/Cholecalciferol	-	-	-	-	-	-	-	-	-	-	-	-	-	-	-	-	-	-	-	-	-	-	-	-	-	-	-	-	-	-	-	-	-	-	-
Alfuzosin Hydrochloride	-	-	-	-	-	-	-	-	-	-	-	-	-	-	-	-	-	-	-	-	-	-	-	-	-	-	-	-	-	-	-	-	-	-	-
Allopurinol	-	↑	-	-	-	-	-	-	-	-	-	-	-	-	-	↑	-	-	-	-	-	-	-	-	-	-	-	-	-	-	-	-	-	-	-
Alprazolam	-	-	-	-	-	-	-	-	-	-	-	-	-	-	-	-	-	-	-	-	-	-	-	-	-	-	-	-	-	-	-	-	-	-	-
Amiodarone Hydrochloride	-	-	-	-	-	-	-	-	-	-	-	-	-	-	-	↓	-	↑	-	-	-	-	-	-	-	-	-	-	-	-	-	-	-	↑	-
Amitriptyline Hydrochloride	-	-	-	-	-	-	-	-	-	-	-	-	-	-	-	-	-	-	-	-	↑	-	-	-	-	-	-	-	↑	-	-	-	-	-	-
Amlodipine Besylate	-	-	↓	-	-	-	-	-	-	-	-	-	-	-	-	↑	-	↑	-	-	-	-	-	-	-	-	-	-	-	-	-	-	-	↑	-
Amlodipine Besylate/Benazepril Hydrochloride	-	-	-	-	-	-	-	-	-	-	-	-	-	-	-	-	-	-	-	-	-	-	-	-	-	-	-	-	-	-	-	-	-	-	-
Amlodipine Besylate/Valsartan	-	-	-	-	-	-	-	-	-	-	-	-	-	-	-	-	-	-	-	-	-	-	-	-	-	-	-	-	-	-	-	-	-	-	-
Amoxicillin	-	-	-	-	-	-	-	-	-	↑	-	-	-	-	-	-	-	-	-	-	↑	-	-	-	-	-	-	-	↓	-	-	-	-	-	↓
Amoxicillin/Clavulanate Potassium	-	-	-	-	-	-	-	-	-	-	-	-	-	-	-	-	-	-	-	-	-	-	-	-	-	-	-	-	-	-	-	-	-	-	-
Amphetamine Salt Combination	-	-	-	-	-	-	-	-	-	-	-	-	-	-	-	-	-	-	-	-	-	-	-	-	-	-	-	-	-	-	-	-	-	-	-
Anastrozole	-	-	-	-	-	-	-	-	-	-	-	-	-	-	-	-	-	-	-	-	-	-	-	-	-	-	-	-	-	-	-	-	-	-	-
Aripiprazole	-	-	-	-	-	-	-	-	-	-	-	-	-	-	-	-	-	-	-	-	-	-	-	-	-	-	-	-	-	-	-	-	↑	-	-
Aspirin/Butalbital/Caffeine	-	-	-	-	-	-	-	-	-	-	-	-	-	-	-	-	-	-	-	-	-	-	-	-	-	-	-	-	-	-	-	-	-	-	-
Aspirin/Butalbital/Caffeine/Codeine Phosphate	-	-	-	-	-	-	-	-	-	-	-	-	-	-	-	-	-	-	-	-	-	-	-	-	-	-	-	-	-	-	-	-	-	-	-
Aspirin/Dipyridamole	-	-	-	-	-	-	-	-	-	-	-	-	-	-	-	-	-	-	-	-	-	-	-	-	-	-	-	-	↑	-	-	-	-	-	-
Atenolol	-	-	-	-	-	-	-	-	-	↑	-	-	-	-	-	-	-	↓	-	-	↑	-	-	-	-	-	-	-	↓	-	-	-	↑	-	-
Atenolol/Chlorthalidone	-	-	-	-	-	-	-	-	-	-	-	-	-	-	-	-	-	-	-	-	-	-	-	-	-	-	-	-	-	-	-	-	-	-	-
Atomoxetine Hydrochloride	-	-	-	-	-	-	-	-	-	-	-	-	-	-	-	-	-	-	-	-	-	-	-	-	-	-	-	-	-	-	-	-	-	-	-
Atorvastatin Calcium	-	-	-	-	-	-	-	-	-	↓	-	-	-	-	-	-	-	-	-	-	↓	-	-	-	-	-	-	-	↓	-	-	-	↓	-	-
Atropine Sulf/Hyoscyamine Sulf/Phenobarb/Scop Hydr	-	-	-	-	-	-	-	-	-	-	-	-	-	-	-	-	-	-	-	-	-	-	-	-	-	-	-	-	-	-	-	-	-	-	-
Atropine Sulfate/Diphenoxylate Hydrochloride	-	-	-	-	-	-	-	-	-	-	-	-	-	-	-	-	-	-	-	-	-	-	-	-	-	-	-	-	-	-	-	-	-	-	-
Azathioprine	-	-	-	-	-	-	-	-	-	-	-	-	-	-	-	-	-	-	-	-	-	-	-	-	-	-	-	-	-	-	-	-	-	-	-
Azelastine Hydrochloride	-	-	-	-	-	-	-	-	-	↑	-	-	-	-	-	-	-	-	-	-	-	-	-	-	-	-	-	-	-	-	-	-	-	-	-
Azithromycin	-	-	-	-	-	-	-	-	-	-	-	-	-	-	-	↑	-	-	-	-	-	-	-	-	-	-	-	-	-	-	-	-	-	-	-
Baclofen	-	-	-	-	-	-	-	-	-	-	-	-	-	-	-	-	-	-	-	-	-	-	-	-	-	-	-	-	-	-	-	-	-	-	-
Beclomethasone Dipropionate	-	-	-	-	-	-	-	-	-	-	-	-	-	-	-	-	-	-	-	-	-	-	-	-	-	-	-	-	-	-	-	-	-	-	-
Benazepril Hydrochloride	-	-	-	-	-	-	-	-	-	-	-	-	-	-	-	-	-	-	-	-	-	-	-	-	-	-	-	-	-	-	-	-	-	-	-
Benazepril Hydrochloride/Hydrochlorothiazide	-	-	-	-	-	-	-	-	-	-	-	-	-	-	-	-	-	-	-	-	-	-	-	-	-	-	-	-	-	-	-	-	-	-	-
Benzonatate	-	-	-	-	-	-	-	-	-	-	-	-	-	-	-	-	-	-	-	-	-	-	-	-	-	-	-	-	-	-	-	-	-	-	-
Benzoyl Peroxide/Clindamycin Phosphate	-	-	-	-	-	-	-	-	-	-	-	-	-	-	-	-	-	-	-	-	-	-	-	-	-	-	-	-	-	-	-	-	-	-	-
Benzoyl Peroxide/Erythromycin	-	-	-	-	-	-	-	-	-	-	-	-	-	-	-	-	-	-	-	-	-	-	-	-	-	-	-	-	-	-	-	-	-	-	-
Betamethasone Dipropionate	-	-	-	-	-	-	-	-	-	-	-	-	-	-	-	-	-	-	-	-	-	-	-	-	-	-	-	-	-	-	-	-	-	-	-
Betamethasone Dipropionate, Augmented	-	-	-	-	-	-	-	-	-	-	-	-	-	-	-	-	-	-	-	-	-	-	-	-	-	-	-	-	-	-	-	-	-	-	-
Betamethasone Dipropionate/Clotrimazole	-	-	-	-	-	-	-	-	-	-	-	-	-	-	-	-	-	-	-	-	-	-	-	-	-	-	-	-	-	-	-	-	-	-	-
Bimatoprost	-	-	-	-	-	-	-	-	-	-	-	-	-	-	-	-	-	-	-	-	-	-	-	-	-	-	-	-	-	-	-	-	-	-	-
Bisoprolol Fumarate/Hydrochlorothiazide	-	-	-	-	-	-	-	-	-	-	-	-	-	-	-	-	-	-	-	-	-	-	-	-	-	-	-	-	-	-	-	-	-	-	-
Brimonidine Tartrate	-	-	-	-	-	-	-	-	-	-	-	-	-	-	-	-	-	-	-	-	-	-	-	-	-	-	-	-	-	-	-	-	-	-	-
Brinzolamide	-	-	-	-	-	-	-	-	-	-	-	-	-	-	-	-	-	-	-	-	-	-	-	-	-	-	-	-	-	-	-	-	-	-	-
Bromfenac	-	-	-	-	-	-	-	-	-	-	-	-	-	-	-	-	-	-	-	-	-	-	-	-	-	-	-	-	-	-	-	-	-	-	-
Budesonide	-	-	↑	↑	-	-	-	-	-	-	-	-	-	-	-	-	-	-	-	-	-	-	-	-	-	-	-	-	-	-	-	-	-	-	-
Budesonide/Formoterol Fumarate	-	-	-	-	-	-	-	-	-	-	-	-	-	-	-	-	-	-	-	-	-	-	-	-	-	-	-	-	-	-	-	-	-	-	-
Bumetanide	-	-	-	-	-	-	-	-	-	-	-	-	-	-	-	-	-	-	-	-	-	-	-	-	-	-	-	-	↓	-	-	-	-	-	-
Buprenorphine/Naloxone	-	-	-	-	-	-	-	-	-	-	-	-	-	-	-	-	-	-	-	-	-	-	-	-	-	-	-	-	-	-	-	-	-	-	-
Bupropion Hydrochloride	-	-	-	-	-	-	-	-	-	-	-	-	-	-	-	↓	-	-	-	-	-	-	-	-	-	-	-	-	-	-	-	-	-	-	-
Buspirone Hydrochloride	-	-	-	-	-	-	-	-	-	-	-	-	-	-	-	-	-	-	-	-	-	-	-	-	-	-	-	-	-	-	-	-	-	-	-
Calcitonin (Salmon)	-	-	-	-	-	-	-	↑	-	-	-	-	-	-	-	-	-	-	-	-	-	-	-	-	-	-	-	-	-	-	-	-	-	-	-
Calcitriol	-	-	-	-	-	-	-	-	-	-	-	-	-	-	-	-	-	-	-	-	-	-	-	-	-	-	-	-	-	-	-	-	-	-	-
Calcium Acetate	-	-	-	-	-	-	-	-	-	-	-	-	-	-	-	-	-	-	-	-	-	-	-	-	-	-	-	-	-	-	-	-	-	-	-
Captopril	-	-	-	-	-	-	-	-	-	-	-	-	-	-	-	-	-	-	-	-	-	-	-	-	-	-	-	-	-	-	-	-	-	-	-
Carbamazepine	-	-	-	-	-	-	-	-	-	-	-	-	-	-	-	-	-	-	-	-	-	-	-	-	-	-	-	-	-	-	-	-	-	-	-
Carbidopa/Levodopa	-	-	-	-	-	-	-	-	-	-	-	-	-	-	-	-	-	-	-	-	-	-	-	-	-	-	-	-	-	-	-	-	-	-	-
Carisoprodol	-	-	-	-	-	-	-	-	-	-	-	-	-	-	-	-	-	-	-	-	-	-	-	-	-	-	-	-	-	-	-	-	-	-	-
Carvedilol	-	↓	-	-	-	-	-	-	-	↓	-	-	-	-	-	-	-	-	-	-	↓	-	-	-	-	-	-	-	-	-	-	-	-	-	↑
Cefdinir	-	-	-	-	-	-	-	-	-	-	-	-	-	-	-	-	-	-	-	-	-	-	-	-	-	-	-	-	-	-	-	-	-	-	-
Cefuroxime Axetil	-	-	↑	↑	-	-	-	-	-	-	-	-	-	-	-	-	-	-	-	-	-	-	-	-	-	-	-	-	-	-	-	-	-	-	-
Celecoxib	-	-	-	-	-	-	-	-	-	-	-	-	-	-	-	-	-	-	-	-	-	-	-	-	-	-	-	-	-	-	-	-	-	-	-
Cephalexin	-	-	-	-	-	-	-	-	-	-	-	-	-	-	-	-	-	-	-	-	-	-	-	-	-	-	-	-	↓	-	-	-	↑	-	-
Cetirizine Hydrochloride	-	-	-	-	-	-	-	-	-	-	-	-	-	-	-	-	-	-	-	-	-	-	-	-	-	-	-	-	-	-	-	-	-	-	-
Chlorhexidine Gluconate	-	-	-	-	-	-	-	-	-	-	-	-	-	-	-	-	-	-	-	-	-	-	-	-	-	-	-	-	-	-	-	-	-	-	-
Cholestyramine	-	-	-	-	-	-	-	-	-	-	-	-	-	-	-	-	-	-	-	-	-	-	-	-	-	-	-	-	-	-	-	-	-	-	-
Cilostazol	-	-	-	-	-	-	-	-	-	-	-	-	-	-	-	-	-	-	-	-	-	-	-	-	-	-	-	-	↑	-	-	-	-	-	-
Cimetidine	-	-	-	-	-	-	-	-	-	-	-	-	-	-	-	-	-	-	-	-	-	-	-	-	-	-	-	-	-	-	-	-	-	-	-
Ciprofloxacin Hydrochloride	-	-	-	↓	-	-	-	↓	-	-	-	-	-	-	-	-	-	-	-	-	-	-	-	-	-	-	-	↑	-	-	-	-	-	-	-
Citalopram Hydrobromide	-	-	↓	↓	-	-	-	-	-	-	-	-	-	-	-	-	-	-	-	-	-	-	-	-	-	-	-	-	↓	-	-	-	-	-	-
Clarithromycin	-	-	-	-	-	-	-	-	-	-	-	-	-	-	-	-	-	-	-	-	-	-	-	-	-	-	-	-	-	-	-	-	-	-	-
Clindamycin Hydrochloride	-	-	↑	↑	-	-	-	-	-	↑	-	-	-	-	-	-	-	-	-	-	-	-	-	-	-	-	-	-	-	-	-	-	-	-	-
Clindamycin Phosphate	-	-	-	-	-	-	-	-	-	-	-	-	-	-	-	-	-	-	-	-	-	-	-	-	-	-	-	-	-	-	-	-	-	-	-
Clobetasol Propionate	-	-	-	-	-	-	-	-	-	-	-	-	-	-	-	-	-	-	-	-	-	-	-	-	-	-	-	-	-	-	-	-	-	-	-
Clonazepam	-	-	-	-	-	-	-	↑	-	-	-	-	-	-	-	-	-	-	-	-	-	-	-	-	-	-	-	-	-	-	-	-	-	-	-
Clonidine	-	-	-	-	-	-	-	-	-	-	-	-	-	-	-	-	-	-	-	-	-	-	-	-	-	-	-	-	-	-	-	-	-	-	-
Clonidine Hydrochloride	-	-	-	-	-	-	-	-	-	-	-	-	-	-	-	↑	-	-	-	-	-	-	-	-	-	-	-	-	-	-	-	-	-	-	-
Clopidogrel Hydrogen Sulfate	-	-	-	-	-	-	-	-	-	↓	-	-	-	-	-	-	-	-	-	-	↓	-	-	-	-	-	-	-	-	-	-	-	-	-	-
Clotrimazole	-	-	-	-	-	-	-	-	-	-	-	-	-	-	-	-	-	-	-	-	-	-	-	-	-	-	-	-	-	-	-	-	-	-	-
Codeine Phosphate/Guaifenesin	-	-	↑	-	-	-	-	-	-	-	-	-	-	-	-	-	-	-	-	-	-	-	-	-	-	-	-	-	-	-	-	-	-	-	-
Codeine Phosphate/Promethazine Hydrochloride	-	-	-	-	-	-	-	-	-	-	-	-	-	-	-	-	-	-	-	-	-	-	-	-	-	-	-	-	-	-	-	-	-	-	-
Colchicine	-	-	-	-	-	-	-	-	-	-	-	-	-	-	-	-	-	-	-	-	-	-	-	-	-	-	-	-	-	-	-	-	↑	-	-
Colesevelam Hydrochloride	-	-	-	-	-	-	-	-	-	-	-	-	-	-	-	-	-	-	-	-	-	-	-	-	-	-	-	-	-	-	-	-	↑	-	-
Conjugated Estrogens	-	↓	-	-	-	-	-	-	-	↑	-	-	-	-	-	-	-	-	-	-	-	-	-	-	-	-	-	-	-	-	-	-	-	-	-
Conjugated Estrogens/Medroxyprogesterone Acetate	-	-	-	-	-	-	-	-	-	-	-	-	-	-	-	-	-	-	-	-	-	-	-	-	-	-	-	-	-	-	-	-	-	-	-
Cyclobenzaprine Hydrochloride	-	-	-	↓	-	-	-	-	-	↑	-	-	-	-	-	-	-	-	-	-	-	-	-	-	-	-	-	-	-	-	-	-	↑	-	-
Cyclosporine	-	-	-	-	-	-	-	-	-	-	-	-	-	-	-	-	-	-	-	-	-	-	-	-	-	-	-	-	-	-	-	-	-	-	-
DM Hydrobrom/Promethazine HCl	-	-	-	-	-	-	-	-	-	-	-	-	-	-	-	-	-	-	-	-	-	-	-	-	-	-	-	-	-	-	-	-	-	-	-
Darifenacin Hydrobromide	-	-	-	-	-	-	-	-	-	-	-	-	-	-	-	-	-	-	-	-	-	-	-	-	-	-	-	-	-	-	-	-	-	-	-
Desipramine Hydrochloride	-	-	-	-	-	-	-	-	-	-	-	-	-	-	-	-	-	-	-	-	-	-	-	-	-	-	-	-	-	-	-	-	-	-	-
Desloratadine	-	-	-	-	-	-	-	-	-	-	-	-	-	-	-	-	-	-	-	-	-	-	-	-	-	-	-	-	-	-	-	-	-	-	-
Desogestrel/Ethinyl Estradiol;Ethinyl Estradiol;Pl	-	-	-	-	-	-	-	-	-	-	-	-	-	-	-	-	-	-	-	-	-	-	-	-	-	-	-	-	-	-	-	-	↑	-	-
Desogestrel/Ethinyl Estradiol;Placebo	-	-	-	-	-	-	-	-	-	-	-	-	-	-	-	-	-	-	-	-	-	-	-	-	-	-	-	-	-	-	-	-	-	-	-
Dexamethasone	-	-	-	-	-	-	-	-	-	-	-	-	-	-	-	-	-	-	-	-	-	-	-	↓	-	-	-	↑	-	-	-	-	-	-	-
Dexamethasone/Neomycin Sulfate/Polymyxin B Sulfate	-	-	-	-	-	-	-	-	-	-	-	-	-	-	-	-	-	-	-	-	-	-	-	-	-	-	-	-	-	-	-	-	↑	-	-
Dexamethasone/Tobramycin	-	-	-	-	-	-	-	-	-	-	-	-	-	-	-	-	-	-	-	-	-	-	-	-	-	-	-	-	-	-	-	-	-	-	-
Diazepam	-	-	-	-	-	-	-	-	-	-	-	-	-	-	-	-	-	-	-	-	-	-	-	-	-	-	-	-	-	-	-	-	-	-	-
Diclofenac Sodium	-	-	-	-	-	-	-	-	-	↑	-	-	-	-	-	-	-	-	-	-	↑	-	-	-	-	-	-	-	-	-	-	-	-	-	-
Dicloxacillin Sodium	-	-	-	-	-	-	-	-	-	-	-	-	-	-	-	-	-	-	-	-	-	-	-	-	-	-	-	-	-	-	-	-	-	-	-
Dicyclomine Hydrochloride	-	-	-	-	-	-	-	-	-	-	-	-	-	-	-	-	-	-	-	-	-	-	-	-	-	-	-	-	-	-	-	-	-	-	-
Digoxin	-	-	-	-	-	-	-	-	-	-	-	-	-	-	-	↑	-	↓	-	-	-	-	-	-	-	-	-	-	↑	-	-	-	↑	-	-
Diltiazem Hydrochloride	-	-	-	-	-	-	-	-	-	↑	-	-	-	-	-	↓	-	-	-	-	↑	-	-	-	-	-	-	-	↑	-	-	-	-	-	↓
Divalproex Sodium	-	-	-	-	-	-	-	-	-	-	-	-	-	-	-	-	-	-	-	-	-	-	-	-	-	-	-	-	-	-	-	-	-	-	-
Donepezil Hydrochloride	-	↑	↑	-	-	-	-	-	-	-	-	-	-	-	-	-	-	-	-	-	-	-	-	-	-	-	-	-	-	-	-	-	-	-	-
Dorzolamide Hydrochloride/Timolol Maleate	-	-	-	-	-	-	-	-	-	-	-	-	-	-	-	-	-	-	-	-	-	-	-	-	-	-	-	-	-	-	-	-	-	-	-
Doxazosin Mesylate	-	-	-	-	-	-	-	-	-	-	-	-	-	-	-	-	-	-	-	-	-	-	-	-	-	-	-	-	-	-	-	-	-	-	-
Doxepin Hydrochloride	-	-	-	-	-	-	-	-	-	-	-	-	-	-	-	-	-	-	-	-	-	-	-	-	-	-	-	-	-	-	-	-	-	-	-
Doxycycline Hyclate	-	-	-	-	-	-	-	-	-	-	-	-	-	-	-	↓	-	-	-	-	-	-	-	-	-	-	-	-	-	-	-	-	-	-	-
Drospirenone/Ethinyl Estradiol;Placebo	-	-	-	-	-	-	-	-	-	-	-	-	-	-	-	-	-	-	-	-	-	-	-	-	-	-	-	-	-	-	-	-	↑	-	-
Duloxetine Hydrochloride	-	-	↑	↑	-	-	-	-	-	-	-	-	-	-	-	-	-	-	-	-	-	-	-	-	-	-	-	-	-	-	-	-	-	-	-
Dutasteride	-	-	-	-	-	-	-	-	-	-	-	-	-	-	-	-	-	-	-	-	-	-	-	-	-	-	-	-	-	-	-	-	-	-	-
Econazole Nitrate	-	-	-	-	-	-	-	-	-	-	-	-	-	-	-	-	-	-	-	-	-	-	-	-	-	-	-	-	-	-	-	-	-	-	-
Eletriptan Hydrobromide	-	-	-	-	-	-	-	-	-	-	-	-	-	-	-	-	-	-	-	-	-	-	-	-	-	-	-	-	-	-	-	-	-	-	-
Enalapril Maleate	-	-	-	-	-	-	-	-	-	-	-	-	-	-	-	-	-	-	-	-	-	-	-	-	-	-	-	-	-	-	-	-	↓	-	-
Enoxaparin Sodium	-	-	-	-	-	-	-	-	-	-	-	-	-	-	-	-	-	-	-	-	-	-	-	-	-	-	-	-	-	-	-	-	-	-	-
Epinephrine	-	-	-	-	-	-	-	-	-	-	-	-	-	-	-	-	-	-	-	-	-	-	-	-	-	-	-	-	-	-	-	-	-	-	-
Epoetin Alfa	-	-	-	-	-	-	-	-	-	-	-	-	-	-	-	-	-	-	-	-	-	-	-	-	-	-	-	-	-	-	-	-	-	-	-
Ergocalciferol	-	-	-	-	-	-	-	-	-	-	-	-	-	-	-	-	-	-	-	-	-	-	-	-	-	-	-	-	-	-	-	-	-	-	-
Erythromycin	-	↑	-	-	-	-	-	↑	-	-	-	-	-	-	-	-	-	-	-	-	-	-	-	-	-	-	-	-	-	-	-	-	-	-	-
Erythromycin Stearate	-	-	-	-	-	-	-	-	-	-	-	-	-	-	-	-	-	-	-	-	-	-	-	-	-	-	-	-	-	-	-	-	-	-	-
Escitalopram Oxalate	-	-	-	-	-	-	-	-	-	↑	-	-	-	-	-	↑	-	-	-	-	↑	-	-	-	-	-	-	-	-	-	-	-	↑	-	-
Esomeprazole Magnesium	-	-	-	-	-	-	-	-	-	-	-	-	-	-	-	-	-	-	-	-	-	-	-	-	-	-	-	-	-	-	-	-	↑	-	-
Esterified Estrogens	-	-	-	-	-	-	-	-	-	-	-	-	-	-	-	-	-	-	-	-	-	-	-	-	-	-	-	-	-	-	-	-	-	-	-
Esterified Estrogens/Methyltestosterone	-	-	-	-	-	-	-	-	-	-	-	-	-	-	-	-	-	-	-	-	-	-	-	-	-	-	-	-	-	-	-	-	-	-	-
Estradiol	-	-	-	-	-	-	-	-	-	-	-	-	-	-	-	-	-	-	-	-	-	-	-	-	-	-	-	-	-	-	-	-	-	-	-
Estradiol/Norethindrone Acetate	-	-	-	-	-	-	-	-	-	-	-	-	-	-	-	-	-	-	-	-	-	-	-	-	-	-	-	-	-	-	-	-	-	-	-
Estropipate	-	-	-	-	-	-	-	-	-	-	-	-	-	-	-	-	-	-	-	-	-	-	-	-	-	-	-	-	-	-	-	-	-	-	-
Eszopiclone	-	-	-	-	-	-	-	-	-	-	-	-	-	-	-	-	-	-	-	-	-	-	-	-	-	-	-	-	-	-	-	-	-	-	-
Etanercept	-	-	-	-	-	-	-	-	-	-	-	-	-	-	-	-	-	-	-	-	-	-	-	-	-	-	-	-	-	-	-	-	-	-	-
Ethinyl Estradiol/Ethynodiol Diacetate;Placebo	-	-	-	-	-	-	-	-	-	-	-	-	-	-	-	-	-	-	-	-	-	-	-	-	-	-	-	-	-	-	-	-	-	-	-
Ethinyl Estradiol/Etonogestrel	-	-	-	-	-	-	-	-	-	-	-	-	-	-	-	-	-	-	-	-	-	-	-	-	-	-	-	-	-	-	-	-	-	-	-
Ethinyl Estradiol/Levonorgestrel;Ethinyl Estradiol	-	-	-	-	-	-	-	-	-	-	-	-	-	-	-	-	-	-	-	-	-	-	-	-	-	-	-	-	-	-	-	-	-	-	-
Ethinyl Estradiol/Levonorgestrel;Placebo	-	-	-	-	-	-	-	-	-	-	-	-	-	-	-	-	-	-	-	-	-	-	-	-	-	-	-	-	-	-	-	-	-	-	-
Ethinyl Estradiol/Norelgestromin	-	-	-	-	-	-	-	-	-	-	-	-	-	-	-	-	-	-	-	-	-	-	-	-	-	-	-	-	-	-	-	-	-	-	-
Ethinyl Estradiol/Norethindrone Ace;Ferrous Fum	-	-	-	-	-	-	-	-	-	-	-	-	-	-	-	-	-	-	-	-	-	-	-	-	-	-	-	-	-	-	-	-	-	-	-
Ethinyl Estradiol/Norethindrone Acetate	-	-	-	-	-	-	-	-	-	-	-	-	-	-	-	-	-	-	-	-	-	-	-	-	-	-	-	-	-	-	-	-	-	-	-
Ethinyl Estradiol/Norethindrone;Ethinyl Estradiol/	-	-	-	-	-	-	-	-	-	-	-	-	-	-	-	-	-	-	-	-	-	-	-	-	-	-	-	-	-	-	-	-	-	-	-
Ethinyl Estradiol/Norethindrone;Placebo	-	-	-	-	-	-	-	-	-	-	-	-	-	-	-	-	-	-	-	-	-	-	-	-	-	-	-	-	-	-	-	-	-	-	-
Ethinyl Estradiol/Norgestimate;Ethinyl Estradiol/N	-	-	-	-	-	-	-	-	-	-	-	-	-	-	-	-	-	-	-	-	-	-	-	-	-	-	-	-	-	-	-	-	↑	-	-
Ethinyl Estradiol/Norgestimate;Placebo	-	-	-	-	-	-	-	-	-	-	-	-	-	-	-	-	-	-	-	-	-	-	-	-	-	-	-	-	-	-	-	-	-	-	-
Ethinyl Estradiol/Norgestrel;Placebo	-	-	-	-	-	-	-	-	-	-	-	-	-	-	-	-	-	-	-	-	-	-	-	-	-	-	-	-	-	-	-	-	-	-	-
Etodolac	-	-	-	-	-	-	-	-	-	-	-	-	-	-	-	-	-	-	-	-	-	-	-	-	-	-	-	-	↑	-	-	-	-	-	-
Exenatide	-	-	-	-	-	-	-	-	-	-	-	-	-	-	-	-	-	-	-	-	-	-	-	-	-	-	-	-	-	-	-	-	-	-	-
Ezetimibe	-	-	-	-	-	-	-	-	-	↓	-	-	-	-	-	-	-	-	-	-	↓	-	-	-	-	-	-	-	-	-	-	-	-	-	-
Ezetimibe/Simvastatin	-	-	↑	-	-	-	-	-	-	↓	-	-	-	-	-	-	-	-	-	-	↓	-	-	-	-	-	-	-	↓	-	-	-	↓	-	-
Famotidine	-	↑	-	-	-	-	-	-	-	-	-	-	-	-	-	-	-	-	-	-	-	-	-	-	-	-	-	-	-	-	-	-	-	-	-
Felodipine	-	-	-	-	-	-	-	-	-	-	-	-	-	-	-	-	-	-	-	-	↑	-	-	-	-	-	-	-	-	-	-	-	-	-	-
Fenofibrate	-	↓	-	-	-	-	-	-	-	↓	-	-	-	-	-	-	-	↑	-	-	-	-	-	-	-	-	-	-	-	-	-	-	↓	-	-
Fentanyl	-	↑	-	-	-	-	-	-	-	-	-	-	-	-	-	-	-	-	-	-	-	-	-	-	-	-	-	-	-	-	-	-	-	-	-
Fexofenadine Hydrochloride	-	-	-	-	-	-	-	-	-	-	-	-	-	-	-	-	-	-	-	-	-	-	-	-	-	-	-	-	-	-	-	-	-	-	-
Finasteride	-	-	-	-	-	-	-	-	-	-	-	-	-	-	-	-	-	-	-	-	-	-	-	-	-	-	-	-	-	-	-	-	-	-	-
Flecainide Acetate	-	-	-	-	-	-	-	-	-	-	-	-	-	-	-	-	-	-	-	-	-	-	-	-	-	-	-	-	-	-	-	-	-	-	-
Fluconazole	-	-	-	-	-	-	-	-	-	-	-	-	-	-	-	-	-	-	-	-	-	-	-	-	-	-	-	-	-	-	-	-	-	-	-
Fludrocortisone Acetate	-	-	-	-	-	-	-	-	-	-	-	-	-	-	-	-	-	-	-	-	-	-	-	-	-	-	-	-	-	-	-	-	-	-	-
Flunisolide	-	-	-	-	-	-	-	-	-	-	-	-	-	-	-	-	-	-	-	-	-	-	-	-	-	-	-	-	-	-	-	-	-	-	-
Fluocinolone Acetonide	-	-	-	-	-	-	-	-	-	-	-	-	-	-	-	-	-	-	-	-	-	-	-	-	-	-	-	-	-	-	-	-	-	-	-
Fluocinonide	-	-	-	-	-	-	-	-	-	↑	-	-	-	-	-	-	-	-	-	-	-	-	-	-	-	-	-	-	-	-	-	-	-	-	-
Fluorouracil	-	-	-	-	-	-	-	-	-	-	-	-	-	-	-	-	-	-	-	-	-	-	-	-	-	-	-	-	-	-	-	-	-	-	-
Fluoxetine Hydrochloride	-	↑	-	-	-	-	-	-	-	↑	-	-	-	-	-	-	-	-	-	-	↑	-	-	-	-	-	-	-	-	-	-	-	-	-	-
Fluticasone Propionate	-	-	-	-	-	-	-	-	-	-	-	-	-	-	-	-	-	-	-	-	-	-	-	-	-	-	-	-	-	-	-	-	-	-	-
Fluticasone Propionate/Salmeterol Xinafoate	-	-	-	-	-	-	-	-	-	-	-	-	-	-	-	-	-	-	-	-	-	-	-	-	-	-	-	-	↓	-	-	-	-	-	-
Fluvastatin Sodium	-	-	-	-	-	-	-	-	-	-	-	-	-	-	-	-	-	-	-	-	-	-	-	-	-	-	-	-	-	-	-	-	-	-	-
Folic Acid	-	-	-	-	-	-	-	-	-	-	-	-	-	-	-	-	-	-	-	-	-	-	-	-	-	-	-	-	-	-	-	-	-	-	-
Fosinopril Sodium	-	-	-	-	-	-	-	-	-	-	-	-	-	-	-	-	-	-	-	-	-	-	-	-	-	-	-	-	-	-	-	-	-	-	-
Furosemide	-	↑	↓	↓	-	-	-	-	-	-	-	-	-	-	-	-	-	-	-	-	-	-	-	-	-	-	-	-	↓	-	-	-	↑	-	↑
Gabapentin	-	↓	↓	↓	-	-	-	-	-	-	-	-	-	-	-	-	-	-	-	-	-	-	-	-	-	-	-	-	↓	-	-	-	-	-	-
Galantamine Hydrobromide	-	-	-	-	-	-	-	-	-	-	-	-	-	-	-	-	-	-	-	-	-	-	-	-	-	-	-	-	-	-	-	-	-	-	-
Gatifloxacin	-	-	-	-	-	-	-	-	-	-	-	-	-	-	-	-	-	-	-	-	-	-	-	-	-	-	-	-	-	-	-	-	-	-	-
Gemfibrozil	-	-	-	-	-	-	-	-	-	-	-	-	-	-	-	-	-	↑	-	-	↑	-	-	-	-	-	-	-	-	-	-	-	↓	-	-
Gentamicin Sulfate	-	-	-	-	-	-	-	-	-	-	-	-	-	-	-	-	-	-	-	-	-	-	-	-	-	-	-	-	↑	-	-	-	-	-	-
Glimepiride	-	-	-	-	-	-	-	-	-	-	-	-	-	-	-	↓	-	-	-	-	-	-	-	-	-	-	-	-	-	-	-	-	↓	-	-
Glipizide	-	-	-	-	-	-	-	-	-	-	-	-	-	-	-	-	-	-	-	-	↑	-	-	-	-	-	-	-	-	-	-	-	↑	-	-
Glyburide	-	-	-	-	-	-	-	-	-	-	-	-	-	-	-	-	-	-	-	-	↑	-	-	-	-	-	-	-	-	-	-	-	↓	-	-
Glyburide/Metformin Hydrochloride	-	-	-	-	-	-	-	-	-	-	-	-	-	-	-	-	-	-	-	-	-	-	-	-	-	-	-	-	-	-	-	-	-	-	-
Guaifenesin/Pseudoephedrine Hydrochloride	-	-	-	-	-	-	-	-	-	-	-	-	-	-	-	-	-	-	-	-	↑	-	-	-	-	-	-	-	-	-	-	-	-	-	-
Haloperidol	-	-	-	-	-	-	-	-	-	-	-	-	-	-	-	-	-	-	-	-	-	-	-	-	-	-	-	-	-	-	-	-	-	-	-
Homatropine Methylbromide/Hydrocodone Bitartrate	-	-	-	-	-	-	-	-	-	-	-	-	-	-	-	-	-	-	-	-	-	-	-	-	-	-	-	-	↑	-	-	-	-	-	-
Hydralazine Hydrochloride	-	-	-	-	-	-	-	-	-	-	-	-	-	-	-	-	-	-	-	-	-	-	-	-	-	-	-	-	↑	-	-	-	-	-	-
Hydrochlorothiazide	-	↓	↑	↑	-	-	-	-	↓	↑	-	-	-	-	-	-	-	-	-	-	↑	-	-	-	-	-	-	-	-	-	-	-	↑	-	-
Hydrochlorothiazide/Lisinopril	-	↓	-	-	-	-	-	-	-	↑	-	-	-	-	-	-	-	-	-	-	-	-	-	-	-	-	-	-	↓	-	-	-	-	-	-
Hydrochlorothiazide/Losartan Potassium	-	-	-	-	-	-	-	-	-	-	-	-	-	-	-	-	-	-	-	-	-	-	-	-	-	-	-	-	-	-	-	-	-	-	-
Hydrochlorothiazide/Olmesartan Medoxomil	-	-	-	-	-	-	-	-	-	-	-	-	-	-	-	-	-	-	-	-	-	-	-	-	-	-	-	-	-	-	-	-	-	-	-
Hydrochlorothiazide/Triamterene	-	-	-	-	-	-	-	-	-	↑	-	-	-	-	-	-	-	-	-	-	↑	-	-	-	-	-	-	-	-	-	-	-	↑	-	-
Hydrochlorothiazide/Valsartan	-	-	-	-	-	-	-	-	-	-	-	-	-	-	-	-	-	-	-	-	-	-	-	-	-	-	-	-	-	-	-	-	↑	-	-
Hydrocortisone	-	-	-	-	-	-	-	-	-	-	-	-	-	-	-	-	-	-	-	-	-	-	-	-	-	-	-	-	-	-	-	-	-	-	-
Hydrocortisone Acetate	-	-	-	-	-	-	-	-	-	-	-	-	-	-	-	-	-	-	-	-	-	-	-	-	-	-	-	-	-	-	-	-	-	-	-
Hydromorphone Hydrochloride	-	-	-	-	-	-	-	-	-	-	-	-	-	-	-	-	-	-	-	-	-	-	-	-	-	-	-	-	-	-	-	-	-	-	-
Hydroxychloroquine Sulfate	-	-	-	-	-	-	-	-	-	-	-	-	-	-	-	-	-	-	-	-	-	-	-	-	-	-	-	-	-	-	-	-	-	-	-
Hydroxyurea	-	-	-	-	-	-	-	-	-	-	-	-	-	-	-	-	-	-	-	-	-	-	-	-	-	-	-	-	↑	-	-	-	-	-	-
Hydroxyzine Hydrochloride	-	-	-	-	-	-	-	-	-	-	-	-	-	-	-	-	-	-	-	-	-	-	-	-	-	-	-	-	-	-	-	-	-	-	-
Hydroxyzine Pamoate	-	-	-	-	-	-	-	-	-	-	-	-	-	-	-	-	-	-	-	-	-	-	-	-	-	-	-	-	-	-	-	-	-	-	-
Hyoscyamine Sulfate	-	-	-	-	-	-	-	-	-	-	-	-	-	-	-	-	-	-	-	-	-	-	-	-	-	-	-	-	-	-	-	-	-	-	-
Ibandronate Sodium	-	-	-	-	-	-	-	-	-	-	-	-	-	-	-	-	-	-	-	-	-	-	-	-	-	-	-	-	-	-	-	-	-	-	-
Ibuprofen	-	-	↑	↑	-	-	-	-	-	↑	-	-	-	-	-	-	-	-	-	-	↑	-	-	-	-	-	-	-	-	-	-	-	-	-	-
Imipramine Hydrochloride	-	-	-	-	-	-	-	-	-	-	-	-	-	-	-	-	-	-	-	-	-	-	-	-	-	-	-	-	-	-	-	-	-	-	-
Imiquimod	-	-	-	-	-	-	-	-	-	-	-	-	-	-	-	-	-	-	-	-	-	-	-	-	-	-	-	-	↓	-	-	-	-	-	-
Indomethacin	-	-	-	-	-	-	-	-	-	-	-	-	-	-	-	-	-	-	-	-	-	-	-	-	-	-	-	-	-	-	-	-	-	-	-
Insulin Aspart Protamine/Insulin Aspart	-	-	-	-	-	-	-	-	-	-	-	-	-	-	-	↑	-	-	-	-	-	-	-	-	-	-	-	-	-	-	-	-	-	-	-
Insulin Aspart, Recombinant	-	-	-	-	-	-	-	-	-	-	-	-	-	-	-	-	-	-	-	-	-	-	-	-	-	-	-	-	-	-	-	-	↓	-	-
Insulin Detemir	-	-	-	-	-	-	-	-	-	-	-	-	-	-	-	↓	-	-	-	-	-	-	-	-	-	-	-	-	-	-	-	-	-	-	-
Insulin Glargine, Recombinant	-	-	-	-	-	-	-	-	-	-	-	-	-	-	-	↓	-	-	-	-	-	-	-	-	-	-	-	-	-	-	-	-	↓	-	-
Insulin Human Isophane (NPH)	-	-	-	-	-	-	-	-	-	-	-	-	-	-	-	-	-	-	-	-	-	-	-	-	-	-	-	-	-	-	-	-	-	-	-
Insulin Human Isophane (NPH)/Insulin Human Regular	-	-	-	-	-	-	-	-	-	-	-	-	-	-	-	-	-	-	-	-	-	-	-	-	-	-	-	-	-	-	-	-	-	-	-
Insulin Human Regular	-	-	-	-	-	-	-	-	-	-	-	-	-	-	-	-	-	-	-	-	-	-	-	-	-	-	-	-	-	-	-	-	-	-	-
Insulin Lispro, Recombinant	-	-	-	-	-	-	-	-	-	-	-	-	-	-	-	↑	-	-	-	-	-	-	-	-	-	-	-	-	↓	-	-	-	-	-	-
Ipratropium Bromide	-	-	-	-	-	-	-	-	-	-	-	-	-	-	-	-	-	-	-	-	-	-	-	-	-	-	-	-	-	-	-	-	-	-	-
Irbesartan	-	-	-	-	-	-	-	-	-	-	-	-	-	-	-	-	-	-	-	-	-	-	-	-	-	-	-	-	-	-	-	-	-	-	-
Isoniazid	-	-	-	-	-	-	-	-	-	-	-	-	-	-	-	-	-	-	-	-	-	-	-	-	-	-	-	-	-	-	-	-	-	-	-
Isosorbide Dinitrate	-	-	-	-	-	-	-	-	-	-	-	-	-	-	-	-	-	-	-	-	-	-	-	-	-	-	-	-	-	-	-	-	-	-	-
Isosorbide Mononitrate	-	-	-	-	-	-	-	-	-	-	-	-	-	-	-	-	-	-	-	-	-	-	-	-	-	-	-	-	↓	-	-	-	-	-	-
Isotretinoin	-	-	-	-	-	-	-	-	-	↑	-	-	-	-	-	-	-	-	-	-	-	-	-	-	-	-	-	-	-	-	-	-	↑	-	-
Ketoconazole	-	-	-	-	-	-	-	-	-	-	-	-	-	-	-	-	-	-	-	-	-	-	-	-	-	-	-	-	-	-	-	-	-	-	-
Ketorolac Tromethamine	-	-	-	-	-	-	-	-	-	-	-	-	-	-	-	-	-	-	-	-	-	-	-	-	-	-	-	-	-	-	-	-	-	-	-
Labetalol Hydrochloride	-	-	-	-	-	-	-	-	-	-	-	-	-	-	-	-	-	-	-	-	-	-	-	-	-	-	-	-	-	-	-	-	-	-	-
Lactulose	-	-	-	-	-	-	-	-	-	-	-	-	-	-	-	-	-	-	-	-	-	-	-	-	-	-	-	-	-	-	-	-	-	-	-
Lamotrigine	-	-	-	-	-	-	-	-	-	-	-	-	-	-	-	-	-	-	-	-	-	-	-	-	-	-	-	-	-	-	-	-	-	-	-
Lansoprazole	-	-	-	-	-	-	-	-	-	-	-	-	-	-	-	-	-	-	-	-	-	-	-	-	-	-	-	-	-	-	-	-	-	-	-
Latanoprost	-	-	-	-	-	-	-	-	-	-	-	-	-	-	-	-	-	-	-	-	-	-	-	-	-	-	-	-	-	-	-	-	-	-	-
Leflunomide	-	-	-	-	-	-	-	-	-	-	-	-	-	-	-	-	-	-	-	-	-	-	-	-	-	-	-	-	↓	-	-	-	-	-	-
Letrozole	-	-	-	-	-	-	-	-	-	-	-	-	-	-	-	-	-	-	-	-	-	-	-	-	-	-	-	-	↓	-	-	-	-	-	-
Levalbuterol Tartrate	-	-	-	-	-	-	-	-	-	-	-	-	-	-	-	-	-	-	-	-	-	-	-	-	-	-	-	-	-	-	-	-	-	-	-
Levetiracetam	-	-	-	-	-	-	-	-	-	-	-	-	-	-	-	-	-	-	-	-	-	-	-	-	-	-	-	-	-	-	-	-	-	-	-
Levobunolol Hydrochloride	-	-	-	-	-	-	-	-	-	-	-	-	-	-	-	-	-	-	-	-	-	-	-	-	-	-	-	-	↑	-	-	-	-	-	-
Levofloxacin	-	↑	-	-	-	-	-	-	-	-	-	-	-	-	-	-	-	-	-	-	-	-	-	-	-	-	-	-	↑	-	-	-	-	-	-
Levothyroxine Sodium	-	-	-	↓	-	-	-	-	-	-	-	-	-	-	-	-	-	-	-	-	-	-	-	-	-	-	-	↓	↓	-	-	-	-	↓	-
Lidocaine	-	-	-	-	-	-	-	-	-	-	-	-	-	-	-	-	-	-	-	-	-	-	-	-	-	-	-	-	-	-	-	-	-	-	-
Lidocaine Hydrochloride	-	-	-	-	-	-	-	-	-	-	-	-	-	-	-	-	-	-	-	-	-	-	-	-	-	-	-	-	-	-	-	-	-	-	-
Liothyronine Sodium	-	-	-	-	-	-	-	-	-	-	-	-	-	-	-	-	-	-	-	-	-	-	-	-	-	-	-	-	-	-	-	-	-	-	-
Lisinopril	-	↓	↓	↓	-	-	-	-	-	↑	-	-	-	-	-	-	-	-	-	-	↑	-	-	-	-	-	-	-	-	-	-	-	↑	-	-
Lithium Carbonate	-	-	-	-	-	-	-	-	-	-	-	-	-	-	-	-	-	-	-	-	-	-	-	-	-	-	-	-	-	-	-	-	-	-	-
Lorazepam	-	-	-	-	-	-	-	-	-	-	-	-	-	-	-	-	-	-	-	-	-	-	-	-	-	-	-	-	-	-	-	-	-	-	-
Losartan Potassium	-	-	-	-	-	-	-	-	-	-	-	-	-	-	-	-	-	-	-	-	-	-	-	-	-	-	-	-	-	-	-	-	-	-	-
Lovastatin	-	-	-	-	-	-	-	-	-	↓	-	-	-	-	-	-	-	-	-	-	↓	-	-	-	-	-	-	-	-	-	-	-	↓	-	-
Lovastatin/Niacin	-	-	-	-	-	-	-	-	-	-	-	-	-	-	-	-	-	-	-	-	↓	-	-	-	-	-	-	-	-	-	-	-	-	-	-
Meclizine Hydrochloride	-	-	-	-	-	-	-	-	-	-	-	-	-	-	-	-	-	-	-	-	-	-	-	-	-	-	-	-	-	-	-	-	-	-	-
Medroxyprogesterone Acetate	-	-	-	-	-	-	-	-	-	-	-	-	-	-	-	-	-	-	-	-	-	-	-	-	-	-	-	-	-	-	-	-	-	-	-
Megestrol Acetate	-	-	-	-	-	-	-	-	-	-	-	-	-	-	-	↑	-	-	-	-	-	-	-	-	-	-	-	-	↑	-	-	-	-	-	↑
Meloxicam	-	-	-	-	-	-	-	-	-	-	-	-	-	-	-	-	-	-	-	-	-	-	-	-	-	-	-	-	-	-	-	-	-	-	-
Memantine Hydrochloride	-	-	-	-	-	-	-	-	-	-	-	-	-	-	-	-	-	-	-	-	-	-	-	-	-	-	-	-	-	-	-	-	-	-	-
Mesalamine	-	↓	-	-	-	-	-	-	-	-	-	-	-	-	-	-	-	-	-	-	-	-	-	-	-	-	-	-	-	-	-	-	-	-	-
Metformin Hydrochloride	-	↓	-	-	-	-	-	-	-	↓	-	-	-	-	-	↓	-	↑	-	-	↓	-	-	-	-	-	-	-	-	-	-	-	↓	-	-
Metformin Hydrochloride/Pioglitazone Hydrochloride	-	-	-	-	-	-	-	-	-	-	-	-	-	-	-	↓	-	-	-	-	-	-	-	-	-	-	-	-	-	-	-	-	-	-	-
Metformin Hydrochloride/Rosiglitazone Maleate	-	-	-	-	-	-	-	-	-	↑	-	-	-	-	-	↓	-	-	-	-	-	-	-	-	-	-	-	-	↓	-	-	-	↑	-	-
Metformin Hydrochloride/Sitagliptin Phosphate	-	-	-	-	-	-	-	-	-	-	-	-	-	-	-	-	-	-	-	-	-	-	-	-	-	-	-	-	-	-	-	-	↓	-	-
Methadone Hydrochloride	-	↑	-	-	-	-	-	-	-	-	-	-	-	-	-	-	-	-	-	-	-	-	-	-	-	-	-	-	-	-	-	-	-	-	-
Methimazole	-	-	-	-	-	-	-	-	-	-	-	-	-	-	-	-	-	-	-	-	-	-	-	-	-	-	-	-	-	-	-	-	-	-	-
Methocarbamol	-	-	-	-	-	-	-	-	-	-	-	-	-	-	-	-	-	-	-	-	-	-	-	-	-	-	-	-	-	-	-	-	-	-	-
Methotrexate Sodium	-	-	-	-	-	-	-	-	-	-	-	-	-	-	-	-	-	-	-	-	-	-	-	-	-	-	-	-	-	-	-	-	-	-	-
Methylphenidate Hydrochloride	-	-	-	-	-	-	-	-	-	-	-	-	-	-	-	-	-	-	-	-	-	-	-	-	-	-	-	-	↓	-	-	-	-	-	-
Methylprednisolone	-	-	-	-	-	-	-	-	-	↑	-	-	-	-	-	-	-	↑	-	-	↑	-	-	-	-	-	-	-	-	-	-	-	-	-	-
Metoclopramide Hydrochloride	-	-	-	-	-	-	-	-	-	-	-	-	-	-	-	-	-	-	-	-	-	-	-	-	-	-	-	-	-	-	-	-	↑	-	-
Metolazone	-	-	-	-	-	-	-	-	-	-	-	-	-	-	-	-	-	-	-	-	-	-	-	-	-	-	-	-	-	-	-	-	-	-	↑
Metoprolol Succinate	-	-	-	-	-	-	-	-	-	-	-	-	-	-	-	-	-	-	-	-	-	-	-	-	-	-	-	-	-	-	-	-	-	-	-
Metoprolol Tartrate	-	↑	-	-	-	-	-	-	-	-	-	-	-	-	-	-	-	-	-	-	-	-	-	-	-	-	-	-	-	-	-	-	↑	-	-
Metronidazole	-	-	-	-	-	-	-	-	-	-	-	-	-	-	-	-	-	-	-	-	-	-	-	-	-	-	-	-	-	-	-	-	-	-	-
Minocycline Hydrochloride	-	-	-	-	-	-	-	-	-	-	-	-	-	-	-	-	-	-	-	-	-	-	-	-	-	-	-	-	-	-	-	-	-	-	-
Mirtazapine	-	-	-	-	-	-	-	-	-	-	-	-	-	-	-	-	-	-	-	-	-	-	-	-	-	-	-	-	-	-	-	-	-	-	-
Modafinil	-	-	-	-	-	-	-	-	-	-	-	-	-	-	-	-	-	-	-	-	-	-	-	-	-	-	-	-	-	-	-	-	-	-	-
Mometasone Furoate	-	-	-	-	-	-	-	-	-	-	-	-	-	-	-	-	-	-	-	-	-	-	-	-	-	-	-	-	-	-	-	-	↑	-	-
Montelukast Sodium	-	-	-	-	-	-	-	-	-	-	-	-	-	-	-	-	-	-	-	-	-	-	-	-	-	-	-	-	-	-	-	-	-	-	-
Morphine Sulfate	-	-	-	↓	-	-	-	-	-	-	-	-	-	-	-	↑	-	-	-	-	-	-	-	-	-	-	-	-	-	-	-	-	↓	-	-
Moxifloxacin Hydrochloride	-	-	-	-	-	-	-	-	-	-	-	-	-	-	-	-	-	-	-	-	-	-	-	-	-	-	-	-	-	-	-	-	-	-	-
Mupirocin	-	-	-	-	-	-	-	-	-	-	-	-	-	-	-	-	-	-	-	-	-	-	-	-	-	-	-	-	-	-	-	-	-	-	-
Mupirocin Calcium	-	-	-	-	-	-	-	-	-	-	-	-	-	-	-	-	-	-	-	-	-	-	-	-	-	-	-	-	-	-	-	-	-	-	-
Mycophenolate Mofetil	-	-	-	-	-	-	-	-	-	-	-	-	-	-	-	-	-	-	-	-	-	-	-	-	-	-	-	-	-	-	-	-	-	-	-
Nabumetone	-	-	-	-	-	-	-	-	-	↑	-	-	-	-	-	-	-	-	-	-	-	-	-	-	-	-	-	-	-	-	-	-	↑	-	-
Nadolol	-	-	-	-	-	-	-	-	-	-	-	-	-	-	-	-	-	-	-	-	-	-	-	-	-	-	-	-	-	-	-	-	-	-	-
Naproxen	-	↓	-	-	-	-	-	-	-	-	-	-	-	-	-	-	-	-	-	-	-	-	-	-	-	-	-	-	-	-	-	-	↑	-	-
Naproxen Sodium	-	-	-	-	-	-	-	-	-	-	-	-	-	-	-	-	-	-	-	-	-	-	-	-	-	-	-	-	-	-	-	-	-	-	-
Nepafenac	-	-	-	-	-	-	-	-	-	-	-	-	-	-	-	-	-	-	-	-	-	-	-	-	-	-	-	-	-	-	-	-	-	-	-
Niacin	-	-	-	-	-	-	-	-	-	-	-	-	-	-	-	-	-	↑	-	-	-	-	-	-	-	-	-	-	-	-	-	-	↓	-	-
Nifedipine	-	-	-	-	-	-	-	-	-	↑	-	-	-	-	-	-	-	-	-	-	↑	-	-	-	-	-	-	-	-	-	-	-	-	-	-
Nisoldipine	-	-	-	-	-	-	-	-	-	-	-	-	-	-	-	-	-	-	-	-	-	-	-	-	-	-	-	-	-	-	-	-	-	-	-
Nitrofurantoin Monohydrate/Nitrofurantoin, Macro	-	↑	↑	↑	-	-	-	-	-	-	-	-	-	-	-	↑	-	-	-	-	-	-	-	-	-	-	-	-	-	-	-	-	-	-	-
Nitrofurantoin, Macrocrystals	-	-	-	-	-	-	-	-	-	-	-	-	-	-	-	-	-	-	-	-	-	-	-	-	-	-	-	-	↑	-	-	-	-	-	-
Nitroglycerin	-	-	-	-	-	-	-	-	-	-	-	-	-	-	-	-	-	-	-	-	-	-	-	-	-	-	-	-	-	-	-	-	-	-	-
Norethindrone	-	-	-	-	-	-	-	-	-	-	-	-	-	-	-	-	-	-	-	-	-	-	-	-	-	-	-	-	-	-	-	-	-	-	-
Norethindrone;Placebo	-	-	-	-	-	-	-	-	-	-	-	-	-	-	-	-	-	-	-	-	-	-	-	-	-	-	-	-	-	-	-	-	-	-	-
Nortriptyline Hydrochloride	-	-	-	-	-	-	-	-	-	-	-	-	-	-	-	-	-	-	-	-	-	-	-	-	-	-	-	-	-	-	-	-	-	-	-
Nystatin	-	-	-	-	-	-	-	-	-	-	-	-	-	-	-	-	-	-	-	-	-	-	-	-	-	-	-	-	↑	-	-	-	-	-	-
Nystatin/Triamcinolone Acetonide	-	-	-	-	-	-	-	-	-	-	-	-	-	-	-	-	-	-	-	-	-	-	-	-	-	-	-	-	-	-	-	-	-	-	-
Ofloxacin	-	-	-	-	-	-	-	-	-	-	-	-	-	-	-	-	-	-	-	-	-	-	-	-	-	-	-	-	-	-	-	-	-	-	-
Olanzapine	-	-	-	-	-	-	-	-	-	-	-	-	-	-	-	-	-	-	-	-	-	-	-	-	-	-	-	-	-	-	-	-	-	-	-
Olmesartan Medoxomil	-	-	-	-	-	-	-	-	-	-	-	-	-	-	-	-	-	-	-	-	-	-	-	-	-	-	-	-	↑	-	-	-	-	-	-
Olopatadine Hydrochloride	-	-	-	-	-	-	-	-	-	-	-	-	-	-	-	-	-	-	-	-	-	-	-	-	-	-	-	-	-	-	-	-	-	-	-
Omega-3-Acid Ethyl Esters	-	-	-	-	-	-	-	-	-	-	-	-	-	-	-	-	-	-	-	-	-	-	-	-	-	-	-	-	-	-	-	-	↓	-	-
Omeprazole	-	-	-	-	-	-	-	-	-	-	-	-	-	-	-	-	-	-	-	-	-	-	-	-	-	-	-	-	-	-	-	-	-	-	-
Ondansetron	-	-	-	-	-	-	-	-	-	-	-	-	-	-	-	-	-	-	-	-	-	-	-	-	-	-	-	-	-	-	-	-	-	-	-
Ondansetron Hydrochloride	-	-	-	-	-	-	-	-	-	-	-	-	-	-	-	-	-	-	-	-	-	-	-	-	-	-	-	-	↓	-	-	-	-	-	-
Oseltamivir Phosphate	-	-	-	-	-	-	-	-	-	↓	-	-	-	-	-	-	-	-	-	-	-	-	-	-	-	-	-	-	-	-	-	-	↓	-	-
Oxcarbazepine	-	-	-	-	-	-	-	-	-	-	-	-	-	-	-	-	-	-	-	-	-	-	-	-	-	-	-	-	-	-	-	-	-	-	-
Oxybutynin Chloride	-	-	-	-	-	-	-	-	-	-	-	-	-	-	-	-	-	-	-	-	-	-	-	-	-	-	-	-	-	-	-	-	-	-	-
Oxycodone Hydrochloride	-	-	↓	↓	-	-	-	-	-	-	-	-	-	-	-	-	-	-	-	-	-	-	-	-	-	-	-	-	-	-	-	-	-	-	-
Pantoprazole Sodium	-	↑	-	-	-	-	-	-	-	↑	-	-	-	-	-	-	-	-	-	-	↑	-	-	-	-	-	-	-	-	-	-	-	-	-	-
Paroxetine Hydrochloride	-	-	-	-	-	-	-	-	-	-	-	-	-	-	-	-	-	-	-	-	-	-	-	-	-	-	-	-	-	-	-	-	↑	-	-
Penicillin V Potassium	-	-	-	-	-	-	-	-	-	↑	-	-	-	-	-	-	-	-	-	-	↑	-	-	-	-	-	-	-	-	-	-	-	-	-	-
Pentosan Polysulfate Sodium	-	-	-	-	-	-	-	-	-	-	-	-	-	-	-	-	-	-	-	-	-	-	-	-	-	-	-	-	-	-	-	-	-	-	-
Pentoxifylline	-	-	-	-	-	-	-	-	-	-	-	-	-	-	-	-	-	-	-	-	-	-	-	-	-	-	-	-	-	-	-	-	-	-	-
Permethrin	-	-	-	-	-	-	-	-	-	-	-	-	-	-	-	-	-	-	-	-	-	-	-	-	-	-	-	-	-	-	-	-	-	-	-
Phenazopyridine Hydrochloride	-	-	-	↓	-	-	-	-	-	-	-	-	-	-	-	-	-	-	-	-	-	-	-	-	-	-	-	-	-	-	-	-	-	-	-
Phenytoin Sodium, Extended	-	↑	-	-	-	-	-	-	-	-	-	-	-	-	-	↓	-	-	-	-	-	-	-	-	-	-	-	-	-	-	-	-	-	-	-
Pioglitazone Hydrochloride	-	↓	↓	-	-	-	-	-	-	-	-	-	-	-	-	↓	-	↑	-	-	-	-	-	-	-	-	-	-	-	-	-	-	↓	-	-
Piroxicam	-	-	-	-	-	-	-	-	-	-	-	-	-	-	-	-	-	-	-	-	-	-	-	-	-	-	-	-	-	-	-	-	-	-	-
Polyethylene Glycol 3350	-	-	-	-	-	-	-	-	-	-	-	-	-	-	-	↓	-	-	-	-	-	-	-	-	-	-	-	-	-	-	-	-	-	-	-
Polymyxin B Sulfate/Trimethoprim Sulfate	-	-	-	-	-	-	-	-	-	-	-	-	-	-	-	-	-	-	-	-	-	-	-	-	-	-	-	-	-	-	-	-	-	-	-
Potassium Chloride	-	-	-	-	-	-	-	-	-	↑	-	-	-	-	-	-	-	-	-	-	↑	-	-	-	-	-	-	-	-	-	-	-	-	-	-
Pramipexole Dihydrochloride	-	-	-	-	-	-	-	-	-	-	-	-	-	-	-	-	-	-	-	-	-	-	-	-	-	-	-	-	-	-	-	-	-	-	-
Pravastatin Sodium	-	-	-	-	-	-	-	-	-	↓	-	-	-	-	-	-	-	-	-	-	↓	-	-	-	-	-	-	-	↓	-	-	-	-	-	-
Prazosin Hydrochloride	-	-	-	-	-	-	-	-	-	-	-	-	-	-	-	-	-	-	-	-	-	-	-	-	-	-	-	-	-	-	-	-	-	-	-
Prednisolone Acetate	-	↓	-	-	-	-	-	-	-	-	-	-	-	-	-	-	-	-	-	-	-	-	-	-	-	-	-	-	-	-	-	-	-	-	-
Prednisone	-	↓	-	-	-	-	-	-	-	↑	-	-	-	-	-	↑	-	↑	-	-	↑	-	-	↓	-	↓	↑	↑	-	-	-	-	↑	-	-
Pregabalin	-	-	-	-	-	-	-	-	-	-	-	-	-	-	-	-	-	-	-	-	-	-	-	-	-	-	-	-	-	-	-	-	-	-	-
Primidone	-	-	-	-	-	-	-	-	-	-	-	-	-	-	-	-	-	-	-	-	-	-	-	-	-	-	-	-	-	-	-	-	-	-	-
Prochlorperazine Maleate	-	↑	↑	↑	-	-	-	-	-	-	-	-	-	-	-	↑	-	-	-	-	-	-	-	-	-	-	-	-	-	-	-	↓	-	-	-
Progesterone	-	-	-	-	-	-	-	-	-	-	-	-	-	-	-	-	-	-	-	-	-	-	-	-	-	-	-	-	-	-	-	-	-	-	-
Promethazine Hydrochloride	-	-	-	-	-	-	-	-	-	-	-	-	-	-	-	-	-	-	-	-	-	-	-	-	-	-	-	-	-	-	-	-	-	-	-
Propafenone Hydrochloride	-	-	-	-	-	-	-	-	-	-	-	-	-	-	-	-	-	-	-	-	-	-	-	-	-	-	-	-	-	-	-	-	-	-	-
Propranolol Hydrochloride	-	-	-	-	-	-	-	-	-	-	-	-	-	-	-	↓	-	-	-	-	-	-	-	-	-	-	-	-	-	-	-	-	-	-	-
Propylthiouracil	-	-	-	-	-	-	-	-	-	-	-	-	-	-	-	-	-	-	-	-	-	-	-	-	-	-	-	-	-	-	-	-	-	-	-
Quetiapine Fumarate	-	-	-	-	-	-	-	-	-	-	-	-	-	-	-	-	-	-	-	-	-	-	-	-	-	-	-	-	↓	-	-	-	-	-	-
Quinapril Hydrochloride	-	-	-	-	-	-	-	-	-	-	-	-	-	-	-	-	-	-	-	-	-	-	-	-	-	-	-	-	-	-	-	-	-	-	-
Quinine Sulfate	-	↓	-	-	-	-	-	-	-	-	-	-	-	-	-	-	-	-	-	-	-	-	-	-	-	-	-	-	-	-	-	-	-	-	-
Rabeprazole Sodium	-	-	↓	↓	-	-	-	-	-	-	-	-	-	-	-	-	-	-	-	-	-	-	-	-	-	-	-	-	-	-	-	-	-	-	-
Raloxifene Hydrochloride	-	-	-	-	-	-	-	-	-	-	-	-	-	-	-	-	-	-	-	-	↓	-	-	-	-	-	-	-	-	-	-	-	-	-	-
Ramipril	-	-	-	-	-	-	-	-	-	-	-	-	-	-	-	-	-	-	-	-	-	-	-	-	-	-	-	-	-	-	-	-	-	-	-
Ranitidine Hydrochloride	-	-	-	-	-	-	-	-	-	-	-	-	-	-	-	-	-	-	-	-	-	-	-	-	-	-	-	-	↓	-	-	-	-	-	-
Risedronate Sodium	-	↓	-	↓	-	-	-	-	-	↑	-	-	-	-	-	-	-	-	-	-	-	-	-	-	-	-	-	-	-	-	-	-	-	-	-
Risperidone	-	-	-	-	-	-	-	-	-	-	-	-	-	-	-	-	-	-	-	-	-	-	-	-	-	-	-	-	-	-	-	-	-	-	-
Rizatriptan Benzoate	-	-	-	-	-	-	-	-	-	-	-	-	-	-	-	-	-	-	-	-	-	-	-	-	-	-	-	-	-	-	-	-	-	-	-
Ropinirole Hydrochloride	-	-	-	-	-	-	-	-	-	-	-	-	-	-	-	-	-	-	-	-	-	-	-	-	-	-	-	-	-	-	-	-	-	-	-
Rosiglitazone Maleate	-	↓	-	-	-	-	-	-	-	↑	-	-	-	-	-	↓	-	-	-	-	↑	-	-	-	-	-	-	-	-	-	-	-	↑	-	-
Rosuvastatin Calcium	-	-	-	-	-	-	-	-	-	↓	-	-	-	-	-	-	-	-	-	-	↓	-	-	-	-	-	-	-	-	-	-	-	↓	-	-
Salmeterol Xinafoate	-	↑	-	-	-	-	-	-	-	-	-	-	-	-	-	-	-	-	-	-	-	-	-	-	-	-	-	-	-	-	-	-	↑	-	-
Scopolamine	-	-	-	-	-	-	-	-	-	-	-	-	-	-	-	-	-	-	-	-	-	-	-	-	-	-	-	-	-	-	-	-	↑	-	-
Sertraline Hydrochloride	-	-	-	-	-	-	-	-	-	↑	-	-	-	-	-	-	-	-	-	-	-	-	-	-	-	-	-	-	↓	-	-	-	-	-	-
Sildenafil Citrate	-	-	-	-	-	-	-	-	-	-	-	-	-	-	-	-	-	-	-	-	-	-	-	-	-	-	-	-	↑	-	-	-	-	-	-
Silver Sulfadiazine	-	-	-	-	-	-	-	-	-	-	-	-	-	-	-	-	-	-	-	-	-	-	-	-	-	-	-	-	↓	-	-	-	-	-	-
Simvastatin	-	↓	-	↑	-	-	-	-	-	↓	-	-	-	-	-	-	-	↑	-	-	↓	-	-	-	-	-	-	-	-	-	-	-	↓	-	-
Sitagliptin Phosphate	-	-	-	-	-	-	-	-	-	↓	-	-	-	-	-	-	-	-	-	-	-	-	-	-	-	-	-	-	-	-	-	-	↓	-	-
Solifenacin Succinate	-	-	-	-	-	-	-	-	-	-	-	-	-	-	-	-	-	-	-	-	-	-	-	-	-	-	-	-	-	-	-	-	-	-	-
Sotalol Hydrochloride	-	-	-	-	-	-	-	-	-	-	-	-	-	-	-	-	-	-	-	-	-	-	-	-	-	-	-	-	-	-	-	-	-	-	-
Spironolactone	-	↓	↓	-	-	-	-	-	-	-	-	-	-	-	-	-	-	-	-	-	-	-	-	-	-	-	-	-	-	-	-	-	-	-	↑
Sucralfate	-	-	-	-	-	-	-	-	-	-	-	-	-	-	-	-	-	-	-	-	-	-	-	-	-	-	-	-	-	-	-	-	-	-	-
Sulfacetamide Sodium	-	-	-	-	-	-	-	-	-	-	-	-	-	-	-	-	-	-	-	-	-	-	-	-	-	-	-	-	-	-	-	-	-	-	-
Sulfamethoxazole/Trimethoprim	-	-	-	-	-	-	-	-	-	-	-	-	-	-	-	-	-	-	-	-	-	-	-	-	-	-	-	-	-	-	-	-	-	-	-
Sulfasalazine	-	-	-	-	-	-	-	-	-	-	-	-	-	-	-	-	-	-	-	-	-	-	-	-	-	-	-	-	-	-	-	-	-	-	-
Sulindac	-	-	-	-	-	-	-	-	-	-	-	-	-	-	-	-	-	-	-	-	-	-	-	-	-	-	-	-	-	-	-	-	-	-	-
Sumatriptan Succinate	-	-	-	-	-	-	-	-	-	-	-	-	-	-	-	-	-	-	-	-	-	-	-	-	-	-	-	-	-	-	-	-	-	-	-
Tacrolimus	-	-	-	-	-	-	-	-	-	-	-	-	-	-	-	-	-	-	-	-	-	-	-	-	-	-	-	-	-	-	-	-	-	-	-
Tadalafil	-	-	-	-	-	-	-	-	-	-	-	-	-	-	-	-	-	-	-	-	-	-	-	-	-	-	-	-	-	-	-	-	-	-	-
Tamoxifen Citrate	-	-	-	-	-	-	-	-	-	-	-	-	-	-	-	-	-	-	-	-	-	-	-	-	-	-	-	-	-	-	-	-	-	-	-
Tamsulosin Hydrochloride	-	-	-	-	-	-	-	-	-	-	-	-	-	-	-	-	-	-	-	-	-	-	-	-	-	-	-	-	-	-	-	-	-	-	-
Telmisartan	-	-	-	-	-	-	-	-	-	-	-	-	-	-	-	-	-	-	-	-	-	-	-	-	-	-	-	-	-	-	-	-	-	-	-
Temazepam	-	↑	-	-	-	-	-	-	-	-	-	-	-	-	-	-	-	-	-	-	-	-	-	-	-	-	-	-	↑	-	-	-	-	-	-
Terazosin Hydrochloride	-	-	-	-	-	-	-	-	-	-	-	-	-	-	-	-	-	-	-	-	-	-	-	-	-	-	-	-	-	-	-	-	-	-	-
Terbinafine Hydrochloride	-	-	-	-	-	-	-	-	-	-	-	-	-	-	-	-	-	-	-	-	-	-	-	-	-	-	-	-	↓	-	-	-	-	-	-
Terconazole	-	-	-	-	-	-	-	-	-	-	-	-	-	-	-	-	-	-	-	-	-	-	-	-	-	-	-	-	-	-	-	-	-	-	-
Testosterone	-	-	-	-	-	-	-	-	-	-	-	-	-	-	-	-	-	-	-	-	-	-	-	-	-	-	-	-	-	-	-	-	-	-	-
Tetracycline Hydrochloride	-	-	-	-	-	-	-	-	-	-	-	-	-	-	-	-	-	-	-	-	-	-	-	-	-	-	-	-	-	-	-	-	-	-	-
Theophylline	-	-	-	-	-	-	-	-	-	-	-	-	-	-	-	-	-	-	-	-	-	-	-	-	-	-	-	-	-	-	-	-	-	-	-
Thyroid	-	-	-	-	-	-	-	-	-	-	-	-	-	-	-	-	-	-	-	-	-	-	-	-	-	-	-	-	-	-	-	-	-	-	-
Timolol Maleate	-	-	-	-	-	-	-	-	-	-	-	-	-	-	-	-	-	-	-	-	-	-	-	-	-	-	-	-	-	-	-	-	-	-	-
Tiotropium Bromide	-	-	-	-	-	-	-	-	-	-	-	-	-	-	-	-	-	-	-	-	-	-	-	-	-	-	-	-	-	-	-	-	-	-	-
Tizanidine Hydrochloride	-	-	-	-	-	-	-	-	-	-	-	-	-	-	-	-	-	-	-	-	-	-	-	-	-	-	-	-	-	-	-	-	-	-	-
Tobramycin	-	-	-	-	-	-	-	-	-	-	-	-	-	-	-	-	-	-	-	-	-	-	-	-	-	-	-	-	-	-	-	-	-	-	-
Tolterodine Tartrate	-	-	-	-	-	-	-	-	-	-	-	-	-	-	-	-	-	-	-	-	-	-	-	-	-	-	-	-	-	-	-	-	-	-	-
Topiramate	-	-	-	-	-	-	-	-	-	-	-	-	-	-	-	-	-	-	-	-	-	-	-	-	-	-	-	-	-	-	-	-	-	-	-
Tramadol Hydrochloride	-	-	↓	-	-	-	-	-	-	-	-	-	-	-	-	-	-	-	-	-	-	-	-	-	-	-	-	-	-	-	-	-	-	-	-
Travoprost	-	-	-	-	-	-	-	-	-	-	-	-	-	-	-	-	-	-	-	-	-	-	-	-	-	-	-	-	-	-	-	-	-	-	-
Trazodone Hydrochloride	-	-	-	-	-	-	-	-	-	-	-	-	-	-	-	-	-	-	-	-	-	-	-	-	-	-	-	-	-	-	-	-	-	-	-
Tretinoin	-	-	-	-	-	-	-	-	-	-	-	-	-	-	-	-	-	-	-	-	-	-	-	-	-	-	-	-	-	-	-	-	-	-	-
Triamcinolone Acetonide	-	-	-	-	-	-	-	↑	-	↑	-	-	-	-	-	-	-	-	-	-	↑	-	-	-	-	-	-	-	-	-	-	-	-	-	-
Triazolam	-	-	-	-	-	-	-	-	-	-	-	-	-	-	-	-	-	-	-	-	-	-	-	-	-	-	-	-	↓	-	-	-	-	-	-
Ursodiol	-	↓	-	-	-	-	-	-	-	-	-	-	-	-	-	-	-	-	-	-	-	-	-	-	-	-	-	-	-	-	-	-	-	-	-
Valacyclovir Hydrochloride	-	-	-	-	-	-	-	-	-	-	-	-	-	-	-	-	-	-	-	-	-	-	-	-	-	-	-	-	-	-	-	-	-	-	-
Valsartan	-	-	-	-	-	-	-	-	-	-	-	-	-	-	-	-	-	-	-	-	-	-	-	-	-	-	-	-	-	-	-	-	-	-	-
Vardenafil Hydrochloride	-	-	-	-	-	-	-	-	-	-	-	-	-	-	-	-	-	-	-	-	-	-	-	-	-	-	-	-	-	-	-	-	-	-	-
Venlafaxine Hydrochloride	-	↑	-	-	-	-	-	-	-	↑	-	-	-	-	-	-	-	-	-	-	-	-	-	-	-	-	-	-	-	-	-	-	-	-	-
Verapamil Hydrochloride	-	-	-	-	-	-	-	-	-	↑	-	-	-	-	-	↓	-	-	-	-	-	-	-	-	-	-	-	-	↓	-	-	-	-	-	-
Warfarin Sodium	-	-	↑	-	-	-	-	-	-	↑	-	-	-	-	-	↑	-	-	-	-	↑	-	-	-	-	-	-	-	-	-	-	-	-	-	-
Zafirlukast	-	-	-	-	-	-	-	-	-	-	-	-	-	-	-	-	-	-	-	-	-	-	-	-	-	-	-	-	-	-	-	-	-	-	-
Ziprasidone Hydrochloride	-	-	-	-	-	-	-	-	-	-	-	-	-	-	-	-	-	-	-	-	-	-	-	-	-	-	-	-	-	-	-	-	-	-	-
Zolmitriptan	-	-	-	-	-	-	-	-	-	-	-	-	-	-	-	-	-	-	-	-	-	-	-	-	-	-	-	-	-	-	-	-	-	-	-
Zolpidem Tartrate	-	-	↓	↓	-	-	-	-	-	-	-	-	-	-	-	↑	-	-	-	-	-	-	-	-	-	-	-	-	-	-	-	-	-	-	-
