# Supplementary material for: Clinical connectivity map for drug repurposing: using laboratory results to bridge drugs and diseases
Source: BMC Med Inform Decis Mak. 2021 Sep 24;21(Suppl 8):263. doi: 10.1186/s12911-021-01617-4 (PMC8461864; doi:10.1186/s12911-021-01617-4)
Supplement: Supplementary file 4 — Additional file 4: Table S4. Repurposing Possibility Score. This table include the repurposing possibility score of each drug-disease pair in our experiment [file 12911_2021_1617_MOESM4_ESM.xlsx]

## Sheet: 工作表 1 - Repurposing Possibility
Repurposing Possibility Score
Generic Name	Asthma	Congestive Heart Failure	Coronary Heart Disease	Diabete	Heart Attack	Stroke
APAP/Dichloralphenazone/Isometheptene Mucate	0	0	0	0	0	0
Acetaminophen/Butalbital/Caffeine	1	-1	-1	-1	-1	-1
Acetaminophen/Codeine Phosphate	0	-1	0	-1	0	-1
Acetaminophen/Hydrocodone Bitartrate	1	-4	-4	-2	-4	-3
Acetaminophen/Oxycodone Hydrochloride	-2	1	0	3	0	0
Acetaminophen/Propoxyphene Napsylate	2	-3	-2	-3	-2	-3
Acetaminophen/Tramadol Hydrochloride	0	0	0	0	0	0
Acyclovir	1	1	0	-1	1	1
Albuterol	3	-3	-3	-3	-3	-3
Albuterol Sulfate	0	0	0	0	0	0
Albuterol Sulfate/Ipratropium Bromide	0	0	0	0	0	0
Alendronate Sodium	1	2	2	0	2	2
Alendronate Sodium/Cholecalciferol	0	0	0	0	0	0
Alfuzosin Hydrochloride	0	0	0	0	0	0
Allopurinol	0	-2	-2	0	-2	-2
Alprazolam	0	0	0	0	0	0
Amiodarone Hydrochloride	-1	1	1	1	1	2
Amitriptyline Hydrochloride	0	0	0	0	0	0
Amlodipine Besylate	0	-2	-1	0	-2	-1
Amlodipine Besylate/Benazepril Hydrochloride	0	0	0	0	0	0
Amlodipine Besylate/Valsartan	0	0	0	0	0	0
Amoxicillin	2	-2	-2	-2	-2	-2
Amoxicillin/Clavulanate Potassium	0	0	0	0	0	0
Amphetamine Salt Combination	0	0	0	0	0	0
Anastrozole	0	0	0	0	0	0
Aripiprazole	1	-1	-1	-1	-1	-1
Aspirin/Butalbital/Caffeine	0	0	0	0	0	0
Aspirin/Butalbital/Caffeine/Codeine Phosphate	0	0	0	0	0	0
Aspirin/Dipyridamole	-1	1	1	1	1	1
Atenolol	4	-5	-5	-5	-5	-5
Atenolol/Chlorthalidone	0	0	0	0	0	0
Atomoxetine Hydrochloride	0	0	0	0	0	0
Atorvastatin Calcium	-2	2	2	2	2	2
Atropine Sulf/Hyoscyamine Sulf/Phenobarb/Scop Hydr	0	0	0	0	0	0
Atropine Sulfate/Diphenoxylate Hydrochloride	0	0	0	0	0	0
Azathioprine	0	0	0	0	0	0
Azelastine Hydrochloride	1	-1	-1	-1	-1	-1
Azithromycin	1	-1	-1	-1	-1	-1
Baclofen	0	0	0	0	0	0
Beclomethasone Dipropionate	0	0	0	0	0	0
Benazepril Hydrochloride	0	0	0	0	0	0
Benazepril Hydrochloride/Hydrochlorothiazide	0	0	0	0	0	0
Benzonatate	0	0	0	0	0	0
Benzoyl Peroxide/Clindamycin Phosphate	0	0	0	0	0	0
Benzoyl Peroxide/Erythromycin	0	0	0	0	0	0
Betamethasone Dipropionate	0	0	0	0	0	0
Betamethasone Dipropionate, Augmented	0	0	0	0	0	0
Betamethasone Dipropionate/Clotrimazole	0	0	0	0	0	0
Bimatoprost	0	0	0	0	0	0
Bisoprolol Fumarate/Hydrochlorothiazide	0	0	0	0	0	0
Brimonidine Tartrate	0	0	0	0	0	0
Brinzolamide	0	0	0	0	0	0
Bromfenac	0	0	0	0	0	0
Budesonide	2	1	-1	-1	0	1
Budesonide/Formoterol Fumarate	0	0	0	0	0	0
Bumetanide	1	-1	-1	-1	-1	-1
Buprenorphine/Naloxone	0	0	0	0	0	0
Bupropion Hydrochloride	-1	1	1	1	1	1
Buspirone Hydrochloride	0	0	0	0	0	0
Calcitonin (Salmon)	0	1	0	1	0	0
Calcitriol	0	0	0	0	0	0
Calcium Acetate	0	0	0	0	0	0
Captopril	0	0	0	0	0	0
Carbamazepine	0	0	0	0	0	0
Carbidopa/Levodopa	0	0	0	0	0	0
Carisoprodol	0	0	0	0	0	0
Carvedilol	0	2	2	0	2	2
Cefdinir	0	0	0	0	0	0
Cefuroxime Axetil	2	1	-1	-1	0	1
Celecoxib	0	0	0	0	0	0
Cephalexin	2	-2	-2	-2	-2	-2
Cetirizine Hydrochloride	0	0	0	0	0	0
Chlorhexidine Gluconate	0	0	0	0	0	0
Cholestyramine	0	0	0	0	0	0
Cilostazol	-1	1	1	1	1	1
Cimetidine	0	0	0	0	0	0
Ciprofloxacin Hydrochloride	0	-2	0	-2	0	-1
Citalopram Hydrobromide	-1	-2	0	0	-1	-2
Clarithromycin	0	0	0	0	0	0
Clindamycin Hydrochloride	3	0	-2	-2	-1	0
Clindamycin Phosphate	0	0	0	0	0	0
Clobetasol Propionate	0	0	0	0	0	0
Clonazepam	0	1	0	1	0	0
Clonidine	0	0	0	0	0	0
Clonidine Hydrochloride	1	-1	-1	-1	-1	-1
Clopidogrel Hydrogen Sulfate	-2	2	2	2	2	2
Clotrimazole	0	0	0	0	0	0
Codeine Phosphate/Guaifenesin	1	1	0	-1	1	1
Codeine Phosphate/Promethazine Hydrochloride	0	0	0	0	0	0
Colchicine	1	-1	-1	-1	-1	-1
Colesevelam Hydrochloride	1	-1	-1	-1	-1	-1
Conjugated Estrogens	2	0	0	-2	0	0
Conjugated Estrogens/Medroxyprogesterone Acetate	0	0	0	0	0	0
Cyclobenzaprine Hydrochloride	1	-2	-1	-2	-1	-2
Cyclosporine	0	0	0	0	0	0
DM Hydrobrom/Promethazine HCl	0	0	0	0	0	0
Darifenacin Hydrobromide	0	0	0	0	0	0
Desipramine Hydrochloride	0	0	0	0	0	0
Desloratadine	0	0	0	0	0	0
Desogestrel/Ethinyl Estradiol;Ethinyl Estradiol;Pl	1	-1	-1	-1	-1	-1
Desogestrel/Ethinyl Estradiol;Placebo	0	0	0	0	0	0
Dexamethasone	1	-2	-2	-2	-2	-2
Dexamethasone/Neomycin Sulfate/Polymyxin B Sulfate	1	-1	-1	-1	-1	-1
Dexamethasone/Tobramycin	0	0	0	0	0	0
Diazepam	0	0	0	0	0	0
Diclofenac Sodium	2	-2	-2	-2	-2	-2
Dicloxacillin Sodium	0	0	0	0	0	0
Dicyclomine Hydrochloride	0	0	0	0	0	0
Digoxin	1	-2	-2	-2	-2	-2
Diltiazem Hydrochloride	-1	1	1	1	1	1
Divalproex Sodium	0	0	0	0	0	0
Donepezil Hydrochloride	0	0	-1	0	0	0
Dorzolamide Hydrochloride/Timolol Maleate	0	0	0	0	0	0
Doxazosin Mesylate	0	0	0	0	0	0
Doxepin Hydrochloride	0	0	0	0	0	0
Doxycycline Hyclate	-1	1	1	1	1	1
Drospirenone/Ethinyl Estradiol;Placebo	1	-1	-1	-1	-1	-1
Duloxetine Hydrochloride	2	1	-1	-1	0	1
Dutasteride	0	0	0	0	0	0
Econazole Nitrate	0	0	0	0	0	0
Eletriptan Hydrobromide	0	0	0	0	0	0
Enalapril Maleate	-1	1	1	1	1	1
Enoxaparin Sodium	0	0	0	0	0	0
Epinephrine	0	0	0	0	0	0
Epoetin Alfa	0	0	0	0	0	0
Ergocalciferol	0	0	0	0	0	0
Erythromycin	-1	0	-1	2	-1	-1
Erythromycin Stearate	0	0	0	0	0	0
Escitalopram Oxalate	4	-4	-4	-4	-4	-4
Esomeprazole Magnesium	1	-1	-1	-1	-1	-1
Esterified Estrogens	0	0	0	0	0	0
Esterified Estrogens/Methyltestosterone	0	0	0	0	0	0
Estradiol	0	0	0	0	0	0
Estradiol/Norethindrone Acetate	0	0	0	0	0	0
Estropipate	0	0	0	0	0	0
Eszopiclone	0	0	0	0	0	0
Etanercept	0	0	0	0	0	0
Ethinyl Estradiol/Ethynodiol Diacetate;Placebo	0	0	0	0	0	0
Ethinyl Estradiol/Etonogestrel	0	0	0	0	0	0
Ethinyl Estradiol/Levonorgestrel;Ethinyl Estradiol	0	0	0	0	0	0
Ethinyl Estradiol/Levonorgestrel;Placebo	0	0	0	0	0	0
Ethinyl Estradiol/Norelgestromin	0	0	0	0	0	0
Ethinyl Estradiol/Norethindrone Ace;Ferrous Fum	0	0	0	0	0	0
Ethinyl Estradiol/Norethindrone Acetate	0	0	0	0	0	0
Ethinyl Estradiol/Norethindrone;Ethinyl Estradiol/	0	0	0	0	0	0
Ethinyl Estradiol/Norethindrone;Placebo	0	0	0	0	0	0
Ethinyl Estradiol/Norgestimate;Ethinyl Estradiol/N	1	-1	-1	-1	-1	-1
Ethinyl Estradiol/Norgestimate;Placebo	0	0	0	0	0	0
Ethinyl Estradiol/Norgestrel;Placebo	0	0	0	0	0	0
Etodolac	-1	1	1	1	1	1
Exenatide	0	0	0	0	0	0
Ezetimibe	-2	2	2	2	2	2
Ezetimibe/Simvastatin	-1	3	2	1	3	3
Famotidine	-1	-1	-1	1	-1	-1
Felodipine	1	-1	-1	-1	-1	-1
Fenofibrate	-1	4	4	2	4	4
Fentanyl	-1	-1	-1	1	-1	-1
Fexofenadine Hydrochloride	0	0	0	0	0	0
Finasteride	0	0	0	0	0	0
Flecainide Acetate	0	0	0	0	0	0
Fluconazole	0	0	0	0	0	0
Fludrocortisone Acetate	0	0	0	0	0	0
Flunisolide	0	0	0	0	0	0
Fluocinolone Acetonide	0	0	0	0	0	0
Fluocinonide	1	-1	-1	-1	-1	-1
Fluorouracil	0	0	0	0	0	0
Fluoxetine Hydrochloride	1	-3	-3	-1	-3	-3
Fluticasone Propionate	0	0	0	0	0	0
Fluticasone Propionate/Salmeterol Xinafoate	1	-1	-1	-1	-1	-1
Fluvastatin Sodium	0	0	0	0	0	0
Folic Acid	0	0	0	0	0	0
Fosinopril Sodium	0	0	0	0	0	0
Furosemide	0	-5	-3	-1	-4	-5
Gabapentin	0	-1	1	-1	0	-1
Galantamine Hydrobromide	0	0	0	0	0	0
Gatifloxacin	0	0	0	0	0	0
Gemfibrozil	0	1	1	1	1	1
Gentamicin Sulfate	-1	1	1	1	1	1
Glimepiride	-2	2	2	2	2	2
Glipizide	2	-2	-2	-2	-2	-2
Glyburide	0	0	0	0	0	0
Glyburide/Metformin Hydrochloride	0	0	0	0	0	0
Guaifenesin/Pseudoephedrine Hydrochloride	1	-1	-1	-1	-1	-1
Haloperidol	0	0	0	0	0	0
Homatropine Methylbromide/Hydrocodone Bitartrate	-1	1	1	1	1	1
Hydralazine Hydrochloride	-1	1	1	1	1	1
Hydrochlorothiazide	6	-2	-4	-6	-3	-2
Hydrochlorothiazide/Lisinopril	3	-1	-1	-3	-1	-1
Hydrochlorothiazide/Losartan Potassium	0	0	0	0	0	0
Hydrochlorothiazide/Olmesartan Medoxomil	0	0	0	0	0	0
Hydrochlorothiazide/Triamterene	3	-3	-3	-3	-3	-3
Hydrochlorothiazide/Valsartan	1	-1	-1	-1	-1	-1
Hydrocortisone	0	0	0	0	0	0
Hydrocortisone Acetate	0	0	0	0	0	0
Hydromorphone Hydrochloride	0	0	0	0	0	0
Hydroxychloroquine Sulfate	0	0	0	0	0	0
Hydroxyurea	-1	1	1	1	1	1
Hydroxyzine Hydrochloride	0	0	0	0	0	0
Hydroxyzine Pamoate	0	0	0	0	0	0
Hyoscyamine Sulfate	0	0	0	0	0	0
Ibandronate Sodium	0	0	0	0	0	0
Ibuprofen	4	-1	-3	-3	-2	-1
Imipramine Hydrochloride	0	0	0	0	0	0
Imiquimod	1	-1	-1	-1	-1	-1
Indomethacin	0	0	0	0	0	0
Insulin Aspart Protamine/Insulin Aspart	1	-1	-1	-1	-1	-1
Insulin Aspart, Recombinant	-1	1	1	1	1	1
Insulin Detemir	-1	1	1	1	1	1
Insulin Glargine, Recombinant	-2	2	2	2	2	2
Insulin Human Isophane (NPH)	0	0	0	0	0	0
Insulin Human Isophane (NPH)/Insulin Human Regular	0	0	0	0	0	0
Insulin Human Regular	0	0	0	0	0	0
Insulin Lispro, Recombinant	2	-2	-2	-2	-2	-2
Ipratropium Bromide	0	0	0	0	0	0
Irbesartan	0	0	0	0	0	0
Isoniazid	0	0	0	0	0	0
Isosorbide Dinitrate	0	0	0	0	0	0
Isosorbide Mononitrate	1	-1	-1	-1	-1	-1
Isotretinoin	2	-2	-2	-2	-2	-2
Ketoconazole	0	0	0	0	0	0
Ketorolac Tromethamine	0	0	0	0	0	0
Labetalol Hydrochloride	0	0	0	0	0	0
Lactulose	0	0	0	0	0	0
Lamotrigine	0	0	0	0	0	0
Lansoprazole	0	0	0	0	0	0
Latanoprost	0	0	0	0	0	0
Leflunomide	1	-1	-1	-1	-1	-1
Letrozole	1	-1	-1	-1	-1	-1
Levalbuterol Tartrate	0	0	0	0	0	0
Levetiracetam	0	0	0	0	0	0
Levobunolol Hydrochloride	-1	1	1	1	1	1
Levofloxacin	-2	0	0	2	0	0
Levothyroxine Sodium	-1	1	2	1	2	0
Lidocaine	0	0	0	0	0	0
Lidocaine Hydrochloride	0	0	0	0	0	0
Liothyronine Sodium	0	0	0	0	0	0
Lisinopril	2	-3	-1	-3	-2	-3
Lithium Carbonate	0	0	0	0	0	0
Lorazepam	0	0	0	0	0	0
Losartan Potassium	0	0	0	0	0	0
Lovastatin	-3	3	3	3	3	3
Lovastatin/Niacin	-1	1	1	1	1	1
Meclizine Hydrochloride	0	0	0	0	0	0
Medroxyprogesterone Acetate	0	0	0	0	0	0
Megestrol Acetate	1	-1	-1	-1	-1	-1
Meloxicam	0	0	0	0	0	0
Memantine Hydrochloride	0	0	0	0	0	0
Mesalamine	1	1	1	-1	1	1
Metformin Hydrochloride	-3	6	6	4	6	6
Metformin Hydrochloride/Pioglitazone Hydrochloride	-1	1	1	1	1	1
Metformin Hydrochloride/Rosiglitazone Maleate	2	-2	-2	-2	-2	-2
Metformin Hydrochloride/Sitagliptin Phosphate	-1	1	1	1	1	1
Methadone Hydrochloride	-1	-1	-1	1	-1	-1
Methimazole	0	0	0	0	0	0
Methocarbamol	0	0	0	0	0	0
Methotrexate Sodium	0	0	0	0	0	0
Methylphenidate Hydrochloride	1	-1	-1	-1	-1	-1
Methylprednisolone	2	-1	-1	-1	-1	-1
Metoclopramide Hydrochloride	1	-1	-1	-1	-1	-1
Metolazone	1	-1	-1	-1	-1	-1
Metoprolol Succinate	0	0	0	0	0	0
Metoprolol Tartrate	0	-2	-2	0	-2	-2
Metronidazole	0	0	0	0	0	0
Minocycline Hydrochloride	0	0	0	0	0	0
Mirtazapine	0	0	0	0	0	0
Modafinil	0	0	0	0	0	0
Mometasone Furoate	1	-1	-1	-1	-1	-1
Montelukast Sodium	0	0	0	0	0	0
Morphine Sulfate	-1	0	1	0	1	0
Moxifloxacin Hydrochloride	0	0	0	0	0	0
Mupirocin	0	0	0	0	0	0
Mupirocin Calcium	0	0	0	0	0	0
Mycophenolate Mofetil	0	0	0	0	0	0
Nabumetone	2	-2	-2	-2	-2	-2
Nadolol	0	0	0	0	0	0
Naproxen	2	0	0	-2	0	0
Naproxen Sodium	0	0	0	0	0	0
Nepafenac	0	0	0	0	0	0
Niacin	-1	2	2	2	2	2
Nifedipine	2	-2	-2	-2	-2	-2
Nisoldipine	0	0	0	0	0	0
Nitrofurantoin Monohydrate/Nitrofurantoin, Macro	2	-1	-3	-1	-2	-1
Nitrofurantoin, Macrocrystals	-1	1	1	1	1	1
Nitroglycerin	0	0	0	0	0	0
Norethindrone	0	0	0	0	0	0
Norethindrone;Placebo	0	0	0	0	0	0
Nortriptyline Hydrochloride	0	0	0	0	0	0
Nystatin	-1	1	1	1	1	1
Nystatin/Triamcinolone Acetonide	0	0	0	0	0	0
Ofloxacin	0	0	0	0	0	0
Olanzapine	0	0	0	0	0	0
Olmesartan Medoxomil	-1	1	1	1	1	1
Olopatadine Hydrochloride	0	0	0	0	0	0
Omega-3-Acid Ethyl Esters	-1	1	1	1	1	1
Omeprazole	0	0	0	0	0	0
Ondansetron	0	0	0	0	0	0
Ondansetron Hydrochloride	1	-1	-1	-1	-1	-1
Oseltamivir Phosphate	-2	2	2	2	2	2
Oxcarbazepine	0	0	0	0	0	0
Oxybutynin Chloride	0	0	0	0	0	0
Oxycodone Hydrochloride	-2	-1	1	1	0	-1
Pantoprazole Sodium	1	-3	-3	-1	-3	-3
Paroxetine Hydrochloride	1	-1	-1	-1	-1	-1
Penicillin V Potassium	2	-2	-2	-2	-2	-2
Pentosan Polysulfate Sodium	0	0	0	0	0	0
Pentoxifylline	0	0	0	0	0	0
Permethrin	0	0	0	0	0	0
Phenazopyridine Hydrochloride	-1	0	1	0	1	0
Phenytoin Sodium, Extended	-2	0	0	2	0	0
Pioglitazone Hydrochloride	-2	3	4	3	3	3
Piroxicam	0	0	0	0	0	0
Polyethylene Glycol 3350	-1	1	1	1	1	1
Polymyxin B Sulfate/Trimethoprim Sulfate	0	0	0	0	0	0
Potassium Chloride	2	-2	-2	-2	-2	-2
Pramipexole Dihydrochloride	0	0	0	0	0	0
Pravastatin Sodium	-1	1	1	1	1	1
Prazosin Hydrochloride	0	0	0	0	0	0
Prednisolone Acetate	1	1	1	-1	1	1
Prednisone	5	-4	-4	-8	-4	-4
Pregabalin	0	0	0	0	0	0
Primidone	0	0	0	0	0	0
Prochlorperazine Maleate	1	-1	-2	-2	-1	0
Progesterone	0	0	0	0	0	0
Promethazine Hydrochloride	0	0	0	0	0	0
Propafenone Hydrochloride	0	0	0	0	0	0
Propranolol Hydrochloride	-1	1	1	1	1	1
Propylthiouracil	0	0	0	0	0	0
Quetiapine Fumarate	1	-1	-1	-1	-1	-1
Quinapril Hydrochloride	0	0	0	0	0	0
Quinine Sulfate	1	1	1	-1	1	1
Rabeprazole Sodium	-2	-1	1	1	0	-1
Raloxifene Hydrochloride	-1	1	1	1	1	1
Ramipril	0	0	0	0	0	0
Ranitidine Hydrochloride	1	-1	-1	-1	-1	-1
Risedronate Sodium	1	0	1	-2	1	0
Risperidone	0	0	0	0	0	0
Rizatriptan Benzoate	0	0	0	0	0	0
Ropinirole Hydrochloride	0	0	0	0	0	0
Rosiglitazone Maleate	3	-1	-1	-3	-1	-1
Rosuvastatin Calcium	-3	3	3	3	3	3
Salmeterol Xinafoate	0	-2	-2	0	-2	-2
Scopolamine	1	-1	-1	-1	-1	-1
Sertraline Hydrochloride	2	-2	-2	-2	-2	-2
Sildenafil Citrate	-1	1	1	1	1	1
Silver Sulfadiazine	1	-1	-1	-1	-1	-1
Simvastatin	-1	5	4	3	4	5
Sitagliptin Phosphate	-2	2	2	2	2	2
Solifenacin Succinate	0	0	0	0	0	0
Sotalol Hydrochloride	0	0	0	0	0	0
Spironolactone	1	-1	0	-1	-1	-1
Sucralfate	0	0	0	0	0	0
Sulfacetamide Sodium	0	0	0	0	0	0
Sulfamethoxazole/Trimethoprim	0	0	0	0	0	0
Sulfasalazine	0	0	0	0	0	0
Sulindac	0	0	0	0	0	0
Sumatriptan Succinate	0	0	0	0	0	0
Tacrolimus	0	0	0	0	0	0
Tadalafil	0	0	0	0	0	0
Tamoxifen Citrate	0	0	0	0	0	0
Tamsulosin Hydrochloride	0	0	0	0	0	0
Telmisartan	0	0	0	0	0	0
Temazepam	-2	0	0	2	0	0
Terazosin Hydrochloride	0	0	0	0	0	0
Terbinafine Hydrochloride	1	-1	-1	-1	-1	-1
Terconazole	0	0	0	0	0	0
Testosterone	0	0	0	0	0	0
Tetracycline Hydrochloride	0	0	0	0	0	0
Theophylline	0	0	0	0	0	0
Thyroid	0	0	0	0	0	0
Timolol Maleate	0	0	0	0	0	0
Tiotropium Bromide	0	0	0	0	0	0
Tizanidine Hydrochloride	0	0	0	0	0	0
Tobramycin	0	0	0	0	0	0
Tolterodine Tartrate	0	0	0	0	0	0
Topiramate	0	0	0	0	0	0
Tramadol Hydrochloride	-1	-1	0	1	-1	-1
Travoprost	0	0	0	0	0	0
Trazodone Hydrochloride	0	0	0	0	0	0
Tretinoin	0	0	0	0	0	0
Triamcinolone Acetonide	2	-1	-2	-1	-2	-2
Triazolam	1	-1	-1	-1	-1	-1
Ursodiol	1	1	1	-1	1	1
Valacyclovir Hydrochloride	0	0	0	0	0	0
Valsartan	0	0	0	0	0	0
Vardenafil Hydrochloride	0	0	0	0	0	0
Venlafaxine Hydrochloride	0	-2	-2	0	-2	-2
Verapamil Hydrochloride	1	-1	-1	-1	-1	-1
Warfarin Sodium	4	-2	-3	-4	-2	-2
Zafirlukast	0	0	0	0	0	0
Ziprasidone Hydrochloride	0	0	0	0	0	0
Zolmitriptan	0	0	0	0	0	0
Zolpidem Tartrate	-1	-2	0	0	-1	-2
